# Supplementary material for: {4-Bromo-2-[(2-sulfido­phen­yl)imino­meth­yl]phenolato-κ3 S,N,O}(triphenyl­phosphane-κP)nickel(II)
Source: Acta Crystallogr Sect E Struct Rep Online. 2011 Mar 12;67(Pt 4):m441. doi: 10.1107/S1600536811008907 (PMC3099803; doi:10.1107/S1600536811008907)
Supplement: Supplementary file 1 [file e-67-0m441-sup1.cif]

##############################################################################
###                                                                        ###
###        Electronic paper (Acta Crystallographica Section E)             ###
###                                                                        ###
##############################################################################
#                                                                            #
# This CIF contains the data in a paper accepted for publication in Acta     #
# Crystallographica Section E. It conforms to the requirements of Notes      #
# for Authors for Section E, and has been peer reviewed under the auspices   #
# of the IUCr Commission on Journals.                                        #
#                                                                            #
# Full details of the Crystallographic Information File format               #
# are given in the paper "The Crystallographic Information File (CIF):       #
# a New Standard Archive File for Crystallography" by S. R. Hall, F. H.      #
# Allen and I. D. Brown [Acta Cryst. (1991), A47, 655-685].                  #
#                                                                            #
# The current version of the core CIF dictionary is obtainable from          #
# ftp://ftp.iucr.org/pub/cif_core.dic. The current version number is 2.4.    #
#                                                                            #
# Software is freely available for graphical display of the structure(s) in  #
# this CIF.  For information consult the CIF home page http://www.iucr.org/  #
# cif/home.html                                                              #
#                                                                            #
# This file may be used for bona fide research purposes within the           #
# scientific community so long as proper attribution is given to the journal # 
# article from which it was obtained.                                        #
#                                                                            #
##############################################################################
                                             
data_global
_audit_creation_method     SHELXL-97
_journal_date_recd_electronic     2011-03-06
_journal_date_accepted     2011-03-09
_journal_name_full     'Acta Crystallographica, Section E'
_journal_year     2011
_journal_volume     67
_journal_issue      4
_journal_page_first     m441
_journal_page_last     m441
_journal_paper_category     QM
_journal_coeditor_code     HB5813
_publ_contact_author_name     ' Edward RT Tiekink '
_publ_contact_author_address
;
Department of Chemistry, University of Malaya,
50603 Kuala Lumpur, Malaysia
;
_publ_contact_author_email
;
edward.tiekink@gmail.com
;
_publ_contact_author_fax     ' +60 3 7967 4193 '
_publ_contact_author_phone     ' +60 3 7967 6775 '
_publ_section_title
;\
{4-Bromo-2-[(2-sulfidophenyl)iminomethyl]phenolato-\k^3^<i>S</i>,<i>N</i>,\
<i>O</i>}(triphenylphosphane-\k<i>P</i>)nickel(II)
;
loop_
    _publ_author_name
    _publ_author_footnote
    _publ_author_address
    'M. Muthu Tamizh' .
;
Department of Chemistry, National Institute of Technology,
Tiruchirappalli 620 015, India
;
    'Karvembu, R.'
;
Additional correspondence author, e-mail: kar@nitt.edu.
;
;
Department of Chemistry, National Institute of Technology,
Tiruchirappalli 620 015, India
;
    'B. Varghese' .
;
Sophisticated Analytical Instruments Facility,
Indian Institute of Technology-Madras,
Chennai 600 036, India
;
    'Tiekink, Edward R. T.' .
;
Department of Chemistry, University of Malaya,
50603 Kuala Lumpur, Malaysia
;
_publ_section_synopsis     .
data_I
_audit_creation_method     SHELXL-97
_chemical_name_systematic
;
{4-Bromo-2-[(2-sulfidophenyl)iminomethyl]phenolato-
\k^3^<i>S</i>,<i>N</i>,<i>O</i>}(triphenylphosphane-\k<i>P</i>)nickel(II)
;
_chemical_name_common     ?
_chemical_formula_moiety     'C31 H23 Br N Ni O P S'
_chemical_formula_sum     'C31 H23 Br N Ni O P S'
_chemical_formula_iupac     '[Ni (C13 H8 Br N O S) (C18 H15 P)]'
_chemical_formula_weight     627.15
_chemical_melting_point     ?
_symmetry_cell_setting     orthorhombic
_symmetry_space_group_name_H-M     'P b c a'
_symmetry_space_group_name_Hall     '-P 2ac 2ab'
loop_
    _symmetry_equiv_pos_as_xyz
    'x, y, z'
    '-x+1/2, -y, z+1/2'
    'x+1/2, -y+1/2, -z'
    '-x, y+1/2, -z+1/2'
    '-x, -y, -z'
    'x-1/2, y, -z-1/2'
    '-x-1/2, y-1/2, z'
    'x, -y-1/2, z-1/2'
_cell_length_a     9.7197(2)
_cell_length_b     18.7729(6)
_cell_length_c     29.8372(7)
_cell_angle_alpha     90
_cell_angle_beta     90
_cell_angle_gamma     90
_cell_volume     5444.3(2)
_cell_formula_units_Z     8
_cell_measurement_reflns_used     5504
_cell_measurement_theta_min     2.2
_cell_measurement_theta_max     25.0
_cell_measurement_temperature     293(2)
_exptl_crystal_description     prism
_exptl_crystal_colour     brown
_exptl_crystal_size_max     0.25
_exptl_crystal_size_mid     0.20
_exptl_crystal_size_min     0.15
_exptl_crystal_density_diffrn     1.530
_exptl_crystal_density_meas     ?
_exptl_crystal_density_method     'not measured'
_exptl_crystal_F_000     2544
_exptl_absorpt_coefficient_mu     2.342
_exptl_absorpt_correction_type     multi-scan
_exptl_absorpt_process_details     '(SADABS; Sheldrick, 1996)'
_exptl_absorpt_correction_T_min     0.592
_exptl_absorpt_correction_T_max     0.720
_exptl_special_details
;
;
_diffrn_ambient_temperature     293(2)
_diffrn_radiation_type     MoK\a
_diffrn_radiation_wavelength     0.71073
_diffrn_radiation_source     'fine-focus sealed tube'
_diffrn_radiation_monochromator     graphite
_diffrn_measurement_device_type     'Bruker Kappa APEXII CCD'
_diffrn_measurement_method     '\w and \f'
_diffrn_detector_area_resol_mean     ?
_diffrn_reflns_number     31370
_diffrn_reflns_av_R_equivalents     0.050
_diffrn_reflns_av_sigmaI/netI     0.042
_diffrn_reflns_theta_min     2.3
_diffrn_reflns_theta_max     27.5
_diffrn_reflns_theta_full     27.5
_diffrn_measured_fraction_theta_max     1.000
_diffrn_measured_fraction_theta_full     1.000
_diffrn_reflns_limit_h_min     -12
_diffrn_reflns_limit_h_max     12
_diffrn_reflns_limit_k_min     -13
_diffrn_reflns_limit_k_max     24
_diffrn_reflns_limit_l_min     -31
_diffrn_reflns_limit_l_max     38
_diffrn_standards_number     ?
_diffrn_standards_interval_count     ?
_diffrn_standards_interval_time     ?
_diffrn_standards_decay_%     0
_refine_special_details
;
Refinement of <i>F</i>^2^ against ALL reflections. The weighted <i>R</i>-factor
<i>wR</i> and goodness of fit <i>S</i> are based on <i>F</i>^2^, conventional
<i>R</i>-factors <i>R</i> are based on <i>F</i>, with <i>F</i> set to zero for
negative <i>F</i>^2^. The threshold expression of <i>F</i>^2^ >
2\s(<i>F</i>^2^) is used only for calculating <i>R</i>-factors(gt) <i>etc</i>.
and is not relevant to the choice of reflections for refinement.
<i>R</i>-factors based on <i>F</i>^2^ are statistically about twice as large
as those based on <i>F</i>, and <i>R</i>- factors based on ALL data will be
even larger.
;
_reflns_number_total     6260
_reflns_number_gt     4184
_reflns_threshold_expression     I>2\s(I)
_refine_ls_structure_factor_coef     Fsqd
_refine_ls_matrix_type     full
_refine_ls_R_factor_all     0.072
_refine_ls_R_factor_gt     0.035
_refine_ls_wR_factor_gt     0.077
_refine_ls_wR_factor_ref     0.092
_refine_ls_goodness_of_fit_ref     1.03
_refine_ls_restrained_S_all     1.03
_refine_ls_number_reflns     6260
_refine_ls_number_parameters     334
_refine_ls_number_restraints     0
_refine_ls_hydrogen_treatment     constr
_refine_ls_weighting_scheme     calc
_refine_ls_weighting_details
         'calc w=1/[\s^2^(Fo^2^)+(0.0435P)^2^+0.9841P] where P=(Fo^2^+2Fc^2^)/3'
_atom_sites_solution_hydrogens     geom
_atom_sites_solution_primary     direct
_atom_sites_solution_secondary     difmap
_refine_ls_shift/su_max     0.002
_refine_ls_shift/su_mean     0.000
_refine_diff_density_max     0.42
_refine_diff_density_min     -0.43
_refine_ls_extinction_method     none
_refine_ls_extinction_coef     ?
loop_
    _atom_type_symbol
    _atom_type_description
    _atom_type_scat_dispersion_real
    _atom_type_scat_dispersion_imag
    _atom_type_scat_source
    'C' 'C' 0.0033 0.0016
                         'International Tables Vol C Tables 4.2.6.8 and 6.1.1.4'
    'H' 'H' 0.0000 0.0000
                         'International Tables Vol C Tables 4.2.6.8 and 6.1.1.4'
    'P' 'P' 0.1023 0.0942
                         'International Tables Vol C Tables 4.2.6.8 and 6.1.1.4'
    'S' 'S' 0.1246 0.1234
                         'International Tables Vol C Tables 4.2.6.8 and 6.1.1.4'
    'Ni' 'Ni' 0.3393 1.1124
                         'International Tables Vol C Tables 4.2.6.8 and 6.1.1.4'
    'Br' 'Br' -0.2901 2.4595
                         'International Tables Vol C Tables 4.2.6.8 and 6.1.1.4'
    'N' 'N' 0.0061 0.0033
                         'International Tables Vol C Tables 4.2.6.8 and 6.1.1.4'
    'O' 'O' 0.0106 0.0060
                         'International Tables Vol C Tables 4.2.6.8 and 6.1.1.4'
_computing_data_collection     'APEX2 (Bruker, 2004)'
_computing_cell_refinement     'SAINT (Bruker, 2004)'
_computing_data_reduction     'SAINT (Bruker, 2004)'
_computing_structure_solution     'SHELXS97 (Sheldrick, 2008)'
_computing_structure_refinement     'SHELXL97 (Sheldrick, 2008)'
_computing_molecular_graphics
                      'ORTEP-3 (Farrugia, 1997) and DIAMOND (Brandenburg, 2006)'
_computing_publication_material     'publCIF (Westrip, 2010)'
loop_
    _atom_site_type_symbol
    _atom_site_label
    _atom_site_fract_x
    _atom_site_fract_y
    _atom_site_fract_z
    _atom_site_U_iso_or_equiv
    _atom_site_adp_type
    _atom_site_calc_flag
    _atom_site_refinement_flags
    _atom_site_occupancy
    _atom_site_disorder_assembly
    _atom_site_disorder_group
    Ni Ni 0.70528(3) 0.093546(17) 0.666881(10) 0.02872(9) Uani d . 1 . .
    Br Br1 0.89896(5) -0.08458(2) 0.874812(12) 0.07450(14) Uani d . 1 . .
    P P1 0.79107(6) 0.06542(4) 0.60108(2) 0.02893(15) Uani d . 1 . .
    S S1 0.57705(7) 0.17098(4) 0.63624(2) 0.04198(18) Uani d . 1 . .
    O O1 0.83786(18) 0.03231(10) 0.68907(6) 0.0403(5) Uani d . 1 . .
    N N1 0.6293(2) 0.11848(11) 0.72343(7) 0.0298(5) Uani d . 1 . .
    C C1 0.8475(3) 0.00804(14) 0.73001(8) 0.0337(6) Uani d . 1 . .
    C C2 0.7685(3) 0.03472(14) 0.76579(8) 0.0344(6) Uani d . 1 . .
    C C3 0.7875(3) 0.00663(16) 0.80893(9) 0.0463(7) Uani d . 1 . .
    H H3 0.7363 0.0244 0.8327 0.056 Uiso calc R 1 . .
    C C4 0.8795(3) -0.04598(16) 0.81620(9) 0.0465(7) Uani d . 1 . .
    C C5 0.9575(3) -0.07331(16) 0.78142(10) 0.0466(7) Uani d . 1 . .
    H H5 1.0204 -0.1096 0.7868 0.056 Uiso calc R 1 . .
    C C6 0.9417(3) -0.04669(16) 0.73927(9) 0.0441(7) Uani d . 1 . .
    H H6 0.9945 -0.0652 0.7161 0.053 Uiso calc R 1 . .
    C C7 0.6686(3) 0.08912(15) 0.76043(9) 0.0393(7) Uani d . 1 . .
    H H7 0.6266 0.1055 0.7865 0.047 Uiso calc R 1 . .
    C C8 0.5279(2) 0.17371(13) 0.72504(8) 0.0309(6) Uani d . 1 . .
    C C9 0.4973(3) 0.20480(14) 0.68419(9) 0.0357(6) Uani d . 1 . .
    C C10 0.4033(3) 0.26043(16) 0.68227(11) 0.0488(8) Uani d . 1 . .
    H H10 0.3848 0.2825 0.6550 0.059 Uiso calc R 1 . .
    C C11 0.3372(3) 0.28300(17) 0.72053(12) 0.0523(8) Uani d . 1 . .
    H H11 0.2738 0.3200 0.7191 0.063 Uiso calc R 1 . .
    C C12 0.3653(3) 0.25079(16) 0.76073(11) 0.0491(8) Uani d . 1 . .
    H H12 0.3195 0.2656 0.7865 0.059 Uiso calc R 1 . .
    C C13 0.4604(3) 0.19692(15) 0.76332(10) 0.0435(7) Uani d . 1 . .
    H H13 0.4796 0.1759 0.7908 0.052 Uiso calc R 1 . .
    C C14 0.7096(3) 0.10195(14) 0.55127(8) 0.0320(6) Uani d . 1 . .
    C C15 0.5778(3) 0.07925(18) 0.54121(10) 0.0488(8) Uani d . 1 . .
    H H15 0.5358 0.0448 0.5589 0.059 Uiso calc R 1 . .
    C C16 0.5086(4) 0.1074(2) 0.50515(11) 0.0619(10) Uani d . 1 . .
    H H16 0.4202 0.0915 0.4986 0.074 Uiso calc R 1 . .
    C C17 0.5675(4) 0.1582(2) 0.47883(10) 0.0582(9) Uani d . 1 . .
    H H17 0.5187 0.1778 0.4550 0.070 Uiso calc R 1 . .
    C C18 0.6985(4) 0.18015(19) 0.48761(10) 0.0607(9) Uani d . 1 . .
    H H18 0.7402 0.2139 0.4693 0.073 Uiso calc R 1 . .
    C C19 0.7700(3) 0.15220(16) 0.52392(9) 0.0456(7) Uani d . 1 . .
    H H19 0.8592 0.1675 0.5298 0.055 Uiso calc R 1 . .
    C C20 0.9652(3) 0.10013(14) 0.59933(8) 0.0329(6) Uani d . 1 . .
    C C21 0.9851(3) 0.17007(17) 0.61177(9) 0.0460(7) Uani d . 1 . .
    H H21 0.9106 0.1974 0.6212 0.055 Uiso calc R 1 . .
    C C22 1.1149(3) 0.1999(2) 0.61037(11) 0.0600(9) Uani d . 1 . .
    H H22 1.1273 0.2474 0.6184 0.072 Uiso calc R 1 . .
    C C23 1.2250(3) 0.1599(2) 0.59722(11) 0.0605(10) Uani d . 1 . .
    H H23 1.3123 0.1801 0.5962 0.073 Uiso calc R 1 . .
    C C24 1.2070(3) 0.0902(2) 0.58564(11) 0.0566(9) Uani d . 1 . .
    H H24 1.2824 0.0630 0.5768 0.068 Uiso calc R 1 . .
    C C25 1.0773(3) 0.05948(17) 0.58688(9) 0.0429(7) Uani d . 1 . .
    H H25 1.0659 0.0118 0.5794 0.052 Uiso calc R 1 . .
    C C26 0.8064(2) -0.02845(14) 0.58757(9) 0.0333(6) Uani d . 1 . .
    C C27 0.8427(3) -0.04952(16) 0.54450(9) 0.0444(7) Uani d . 1 . .
    H H27 0.8529 -0.0155 0.5221 0.053 Uiso calc R 1 . .
    C C28 0.8637(3) -0.12050(18) 0.53468(11) 0.0544(8) Uani d . 1 . .
    H H28 0.8893 -0.1342 0.5059 0.065 Uiso calc R 1 . .
    C C29 0.8465(4) -0.17076(19) 0.56755(12) 0.0638(9) Uani d . 1 . .
    H H29 0.8622 -0.2186 0.5612 0.077 Uiso calc R 1 . .
    C C30 0.8064(4) -0.15059(18) 0.60965(12) 0.0675(10) Uani d . 1 . .
    H H30 0.7932 -0.1851 0.6316 0.081 Uiso calc R 1 . .
    C C31 0.7852(3) -0.07989(16) 0.61992(10) 0.0500(8) Uani d . 1 . .
    H H31 0.7567 -0.0669 0.6485 0.060 Uiso calc R 1 . .
loop_
    _atom_site_aniso_label
    _atom_site_aniso_U_11
    _atom_site_aniso_U_22
    _atom_site_aniso_U_33
    _atom_site_aniso_U_12
    _atom_site_aniso_U_13
    _atom_site_aniso_U_23
    Ni 0.03059(18) 0.03009(19) 0.02548(16) 0.00211(14) 0.00219(13) 0.00157(13)
    Br1 0.1097(3) 0.0692(3) 0.0446(2) 0.0162(2) -0.01411(19) 0.02072(17)
    P1 0.0301(3) 0.0312(4) 0.0255(3) 0.0001(3) 0.0013(3) 0.0021(3)
    S1 0.0511(4) 0.0426(4) 0.0323(3) 0.0150(3) -0.0035(3) 0.0012(3)
    O1 0.0441(11) 0.0478(12) 0.0289(10) 0.0149(9) 0.0042(8) 0.0023(9)
    N1 0.0296(11) 0.0289(12) 0.0309(11) -0.0015(9) 0.0043(9) 0.0000(9)
    C1 0.0369(15) 0.0320(15) 0.0323(14) -0.0011(12) -0.0036(11) -0.0001(11)
    C2 0.0415(15) 0.0318(15) 0.0300(13) 0.0036(12) -0.0003(11) 0.0014(11)
    C3 0.0606(19) 0.0489(19) 0.0295(14) 0.0086(16) 0.0009(13) 0.0012(13)
    C4 0.0621(19) 0.0423(18) 0.0351(15) -0.0011(15) -0.0110(14) 0.0101(13)
    C5 0.0507(18) 0.0383(18) 0.0508(18) 0.0080(14) -0.0128(14) 0.0050(14)
    C6 0.0450(17) 0.0453(18) 0.0421(16) 0.0120(14) 0.0007(13) 0.0014(13)
    C7 0.0464(17) 0.0430(17) 0.0285(14) 0.0029(13) 0.0079(12) -0.0016(12)
    C8 0.0274(13) 0.0264(14) 0.0389(14) 0.0000(11) 0.0035(11) -0.0038(11)
    C9 0.0341(14) 0.0324(15) 0.0407(15) 0.0030(12) -0.0017(12) -0.0062(12)
    C10 0.0487(18) 0.0434(19) 0.0544(18) 0.0142(15) -0.0116(14) -0.0030(15)
    C11 0.0397(17) 0.0408(19) 0.076(2) 0.0116(14) -0.0040(16) -0.0111(17)
    C12 0.0431(17) 0.0450(19) 0.059(2) 0.0051(15) 0.0163(14) -0.0118(16)
    C13 0.0432(17) 0.0424(18) 0.0448(16) 0.0031(14) 0.0110(13) -0.0004(13)
    C14 0.0357(14) 0.0366(15) 0.0235(12) 0.0051(12) 0.0001(10) -0.0026(10)
    C15 0.0418(17) 0.063(2) 0.0418(16) -0.0044(15) -0.0043(13) 0.0031(15)
    C16 0.0436(18) 0.096(3) 0.0466(19) 0.0106(18) -0.0128(15) -0.0068(19)
    C17 0.072(2) 0.075(3) 0.0278(15) 0.028(2) -0.0132(15) -0.0050(16)
    C18 0.084(3) 0.061(2) 0.0368(17) 0.006(2) -0.0048(16) 0.0128(15)
    C19 0.0537(18) 0.049(2) 0.0337(15) -0.0011(15) -0.0042(13) 0.0062(13)
    C20 0.0323(14) 0.0420(17) 0.0244(12) -0.0034(12) -0.0006(10) 0.0085(11)
    C21 0.0437(17) 0.0475(19) 0.0469(17) -0.0077(15) -0.0032(13) 0.0015(14)
    C22 0.059(2) 0.059(2) 0.062(2) -0.0223(18) -0.0125(17) 0.0061(17)
    C23 0.0377(19) 0.087(3) 0.057(2) -0.0201(19) -0.0117(15) 0.0171(19)
    C24 0.0297(16) 0.087(3) 0.0533(19) 0.0026(17) 0.0003(13) 0.0175(18)
    C25 0.0379(16) 0.0512(19) 0.0397(16) 0.0019(14) 0.0009(12) 0.0086(14)
    C26 0.0319(14) 0.0318(15) 0.0363(14) 0.0014(11) -0.0003(11) -0.0012(11)
    C27 0.0550(18) 0.0418(19) 0.0363(15) 0.0096(14) -0.0010(13) -0.0039(13)
    C28 0.070(2) 0.053(2) 0.0401(16) 0.0139(17) -0.0052(15) -0.0130(16)
    C29 0.091(3) 0.0376(19) 0.063(2) 0.0076(19) -0.013(2) -0.0117(17)
    C30 0.109(3) 0.0338(19) 0.060(2) -0.0059(19) 0.001(2) 0.0049(16)
    C31 0.070(2) 0.0369(18) 0.0434(17) -0.0061(16) 0.0073(15) -0.0029(13)
_geom_special_details
;
All s.u.'s (except the s.u. in the dihedral angle between two l.s. planes) are
estimated using the full covariance matrix. The cell s.u.'s are taken into
account individually in the estimation of s.u.'s in distances, angles and
torsion angles; correlations between s.u.'s in cell parameters are only used
when they are defined by crystal symmetry. An approximate (isotropic)
treatment of cell s.u.'s is used for estimating s.u.'s involving l.s. planes.
;
loop_
    _geom_bond_atom_site_label_1
    _geom_bond_atom_site_label_2
    _geom_bond_site_symmetry_2
    _geom_bond_distance
    _geom_bond_publ_flag
    Ni S1 . 2.1219(7) y
    Ni P1 . 2.1975(7) y
    Ni O1 . 1.8494(18) y
    Ni N1 . 1.900(2) y
    Br1 C4 . 1.902(3) ?
    P1 C26 . 1.814(3) ?
    P1 C20 . 1.815(3) ?
    P1 C14 . 1.818(2) ?
    S1 C9 . 1.747(3) ?
    O1 C1 . 1.307(3) ?
    N1 C7 . 1.292(3) ?
    N1 C8 . 1.431(3) ?
    C1 C6 . 1.404(4) ?
    C1 C2 . 1.407(3) ?
    C2 C3 . 1.403(4) ?
    C2 C7 . 1.418(4) ?
    C3 C4 . 1.350(4) ?
    C3 H3 . 0.9300 ?
    C4 C5 . 1.384(4) ?
    C5 C6 . 1.362(4) ?
    C5 H5 . 0.9300 ?
    C6 H6 . 0.9300 ?
    C7 H7 . 0.9300 ?
    C8 C9 . 1.384(4) ?
    C8 C13 . 1.388(3) ?
    C9 C10 . 1.389(4) ?
    C10 C11 . 1.376(4) ?
    C10 H10 . 0.9300 ?
    C11 C12 . 1.371(4) ?
    C11 H11 . 0.9300 ?
    C12 C13 . 1.372(4) ?
    C12 H12 . 0.9300 ?
    C13 H13 . 0.9300 ?
    C14 C19 . 1.378(4) ?
    C14 C15 . 1.383(4) ?
    C15 C16 . 1.374(4) ?
    C15 H15 . 0.9300 ?
    C16 C17 . 1.362(5) ?
    C16 H16 . 0.9300 ?
    C17 C18 . 1.364(4) ?
    C17 H17 . 0.9300 ?
    C18 C19 . 1.390(4) ?
    C18 H18 . 0.9300 ?
    C19 H19 . 0.9300 ?
    C20 C21 . 1.378(4) ?
    C20 C25 . 1.381(4) ?
    C21 C22 . 1.381(4) ?
    C21 H21 . 0.9300 ?
    C22 C23 . 1.365(5) ?
    C22 H22 . 0.9300 ?
    C23 C24 . 1.365(5) ?
    C23 H23 . 0.9300 ?
    C24 C25 . 1.387(4) ?
    C24 H24 . 0.9300 ?
    C25 H25 . 0.9300 ?
    C26 C31 . 1.381(4) ?
    C26 C27 . 1.390(4) ?
    C27 C28 . 1.379(4) ?
    C27 H27 . 0.9300 ?
    C28 C29 . 1.371(5) ?
    C28 H28 . 0.9300 ?
    C29 C30 . 1.369(5) ?
    C29 H29 . 0.9300 ?
    C30 C31 . 1.377(4) ?
    C30 H30 . 0.9300 ?
    C31 H31 . 0.9300 ?
loop_
    _geom_angle_atom_site_label_1
    _geom_angle_atom_site_label_2
    _geom_angle_atom_site_label_3
    _geom_angle_site_symmetry_1
    _geom_angle_site_symmetry_3
    _geom_angle
    _geom_angle_publ_flag
    O1 Ni N1 . . 96.09(8) ?
    O1 Ni S1 . . 171.63(6) ?
    N1 Ni S1 . . 89.17(7) ?
    O1 Ni P1 . . 84.61(6) ?
    N1 Ni P1 . . 179.29(7) ?
    S1 Ni P1 . . 90.14(3) ?
    C26 P1 C20 . . 105.42(12) ?
    C26 P1 C14 . . 102.74(12) ?
    C20 P1 C14 . . 104.33(12) ?
    C26 P1 Ni . . 117.59(9) ?
    C20 P1 Ni . . 107.06(9) ?
    C14 P1 Ni . . 118.32(8) ?
    C9 S1 Ni . . 99.01(9) ?
    C1 O1 Ni . . 126.94(16) ?
    C7 N1 C8 . . 118.9(2) ?
    C7 N1 Ni . . 122.61(18) ?
    C8 N1 Ni . . 118.41(16) ?
    O1 C1 C6 . . 119.1(2) ?
    O1 C1 C2 . . 123.1(2) ?
    C6 C1 C2 . . 117.8(2) ?
    C3 C2 C1 . . 119.4(2) ?
    C3 C2 C7 . . 117.7(2) ?
    C1 C2 C7 . . 123.0(2) ?
    C4 C3 C2 . . 120.7(3) ?
    C4 C3 H3 . . 119.7 ?
    C2 C3 H3 . . 119.7 ?
    C3 C4 C5 . . 120.9(3) ?
    C3 C4 Br1 . . 119.5(2) ?
    C5 C4 Br1 . . 119.6(2) ?
    C6 C5 C4 . . 119.6(3) ?
    C6 C5 H5 . . 120.2 ?
    C4 C5 H5 . . 120.2 ?
    C5 C6 C1 . . 121.6(3) ?
    C5 C6 H6 . . 119.2 ?
    C1 C6 H6 . . 119.2 ?
    N1 C7 C2 . . 127.3(2) ?
    N1 C7 H7 . . 116.4 ?
    C2 C7 H7 . . 116.4 ?
    C9 C8 C13 . . 119.4(2) ?
    C9 C8 N1 . . 115.1(2) ?
    C13 C8 N1 . . 125.5(2) ?
    C8 C9 C10 . . 119.7(2) ?
    C8 C9 S1 . . 118.2(2) ?
    C10 C9 S1 . . 122.1(2) ?
    C11 C10 C9 . . 120.3(3) ?
    C11 C10 H10 . . 119.9 ?
    C9 C10 H10 . . 119.9 ?
    C12 C11 C10 . . 119.8(3) ?
    C12 C11 H11 . . 120.1 ?
    C10 C11 H11 . . 120.1 ?
    C11 C12 C13 . . 120.6(3) ?
    C11 C12 H12 . . 119.7 ?
    C13 C12 H12 . . 119.7 ?
    C12 C13 C8 . . 120.3(3) ?
    C12 C13 H13 . . 119.9 ?
    C8 C13 H13 . . 119.9 ?
    C19 C14 C15 . . 118.5(3) ?
    C19 C14 P1 . . 123.8(2) ?
    C15 C14 P1 . . 117.7(2) ?
    C16 C15 C14 . . 120.3(3) ?
    C16 C15 H15 . . 119.8 ?
    C14 C15 H15 . . 119.8 ?
    C17 C16 C15 . . 121.0(3) ?
    C17 C16 H16 . . 119.5 ?
    C15 C16 H16 . . 119.5 ?
    C16 C17 C18 . . 119.6(3) ?
    C16 C17 H17 . . 120.2 ?
    C18 C17 H17 . . 120.2 ?
    C17 C18 C19 . . 120.1(3) ?
    C17 C18 H18 . . 119.9 ?
    C19 C18 H18 . . 119.9 ?
    C14 C19 C18 . . 120.5(3) ?
    C14 C19 H19 . . 119.8 ?
    C18 C19 H19 . . 119.8 ?
    C21 C20 C25 . . 119.2(3) ?
    C21 C20 P1 . . 117.7(2) ?
    C25 C20 P1 . . 123.0(2) ?
    C20 C21 C22 . . 120.4(3) ?
    C20 C21 H21 . . 119.8 ?
    C22 C21 H21 . . 119.8 ?
    C23 C22 C21 . . 120.1(3) ?
    C23 C22 H22 . . 120.0 ?
    C21 C22 H22 . . 120.0 ?
    C22 C23 C24 . . 120.0(3) ?
    C22 C23 H23 . . 120.0 ?
    C24 C23 H23 . . 120.0 ?
    C23 C24 C25 . . 120.5(3) ?
    C23 C24 H24 . . 119.7 ?
    C25 C24 H24 . . 119.7 ?
    C20 C25 C24 . . 119.7(3) ?
    C20 C25 H25 . . 120.2 ?
    C24 C25 H25 . . 120.2 ?
    C31 C26 C27 . . 119.0(3) ?
    C31 C26 P1 . . 120.8(2) ?
    C27 C26 P1 . . 120.2(2) ?
    C28 C27 C26 . . 120.6(3) ?
    C28 C27 H27 . . 119.7 ?
    C26 C27 H27 . . 119.7 ?
    C29 C28 C27 . . 119.7(3) ?
    C29 C28 H28 . . 120.2 ?
    C27 C28 H28 . . 120.2 ?
    C30 C29 C28 . . 120.0(3) ?
    C30 C29 H29 . . 120.0 ?
    C28 C29 H29 . . 120.0 ?
    C29 C30 C31 . . 120.9(3) ?
    C29 C30 H30 . . 119.6 ?
    C31 C30 H30 . . 119.6 ?
    C30 C31 C26 . . 119.7(3) ?
    C30 C31 H31 . . 120.1 ?
    C26 C31 H31 . . 120.1 ?
loop_
    _geom_torsion_atom_site_label_1
    _geom_torsion_atom_site_label_2
    _geom_torsion_atom_site_label_3
    _geom_torsion_atom_site_label_4
    _geom_torsion_site_symmetry_1
    _geom_torsion_site_symmetry_2
    _geom_torsion_site_symmetry_3
    _geom_torsion_site_symmetry_4
    _geom_torsion
    _geom_torsion_publ_flag
    O1 Ni P1 C26 . . . . 52.43(11) ?
    N1 Ni P1 C26 . . . . -120(6) ?
    S1 Ni P1 C26 . . . . -134.10(9) ?
    O1 Ni P1 C20 . . . . -65.88(11) ?
    N1 Ni P1 C20 . . . . 122(6) ?
    S1 Ni P1 C20 . . . . 107.59(9) ?
    O1 Ni P1 C14 . . . . 176.78(12) ?
    N1 Ni P1 C14 . . . . 5(6) ?
    S1 Ni P1 C14 . . . . -9.76(10) ?
    O1 Ni S1 C9 . . . . -127.2(4) ?
    N1 Ni S1 C9 . . . . 1.92(11) ?
    P1 Ni S1 C9 . . . . -178.25(9) ?
    N1 Ni O1 C1 . . . . 11.1(2) ?
    S1 Ni O1 C1 . . . . 139.8(4) ?
    P1 Ni O1 C1 . . . . -168.8(2) ?
    O1 Ni N1 C7 . . . . -5.1(2) ?
    S1 Ni N1 C7 . . . . -178.6(2) ?
    P1 Ni N1 C7 . . . .  17E1(3)
                                ?
    O1 Ni N1 C8 . . . . 172.73(18) ?
    S1 Ni N1 C8 . . . . -0.74(17) ?
    P1 Ni N1 C8 . . . . -15(6) ?
    Ni O1 C1 C6 . . . . 170.00(19) ?
    Ni O1 C1 C2 . . . . -10.7(4) ?
    O1 C1 C2 C3 . . . . -178.6(3) ?
    C6 C1 C2 C3 . . . . 0.7(4) ?
    O1 C1 C2 C7 . . . . 1.7(4) ?
    C6 C1 C2 C7 . . . . -179.0(3) ?
    C1 C2 C3 C4 . . . . -0.7(4) ?
    C7 C2 C3 C4 . . . . 179.0(3) ?
    C2 C3 C4 C5 . . . . 0.2(5) ?
    C2 C3 C4 Br1 . . . . -178.3(2) ?
    C3 C4 C5 C6 . . . . 0.2(5) ?
    Br1 C4 C5 C6 . . . . 178.7(2) ?
    C4 C5 C6 C1 . . . . -0.1(5) ?
    O1 C1 C6 C5 . . . . 179.0(3) ?
    C2 C1 C6 C5 . . . . -0.3(4) ?
    C8 N1 C7 C2 . . . . -179.0(3) ?
    Ni N1 C7 C2 . . . . -1.2(4) ?
    C3 C2 C7 N1 . . . . -175.1(3) ?
    C1 C2 C7 N1 . . . . 4.5(5) ?
    C7 N1 C8 C9 . . . . 176.7(2) ?
    Ni N1 C8 C9 . . . . -1.2(3) ?
    C7 N1 C8 C13 . . . . -3.7(4) ?
    Ni N1 C8 C13 . . . . 178.4(2) ?
    C13 C8 C9 C10 . . . . 2.3(4) ?
    N1 C8 C9 C10 . . . . -178.1(2) ?
    C13 C8 C9 S1 . . . . -176.5(2) ?
    N1 C8 C9 S1 . . . . 3.2(3) ?
    Ni S1 C9 C8 . . . . -3.3(2) ?
    Ni S1 C9 C10 . . . . 178.0(2) ?
    C8 C9 C10 C11 . . . . -2.2(4) ?
    S1 C9 C10 C11 . . . . 176.5(2) ?
    C9 C10 C11 C12 . . . . 0.5(5) ?
    C10 C11 C12 C13 . . . . 1.1(5) ?
    C11 C12 C13 C8 . . . . -0.9(5) ?
    C9 C8 C13 C12 . . . . -0.8(4) ?
    N1 C8 C13 C12 . . . . 179.7(3) ?
    C26 P1 C14 C19 . . . . -117.6(2) ?
    C20 P1 C14 C19 . . . . -7.8(3) ?
    Ni P1 C14 C19 . . . . 111.0(2) ?
    C26 P1 C14 C15 . . . . 64.3(2) ?
    C20 P1 C14 C15 . . . . 174.2(2) ?
    Ni P1 C14 C15 . . . . -67.1(2) ?
    C19 C14 C15 C16 . . . . -1.1(4) ?
    P1 C14 C15 C16 . . . . 177.0(3) ?
    C14 C15 C16 C17 . . . . -0.4(5) ?
    C15 C16 C17 C18 . . . . 1.8(5) ?
    C16 C17 C18 C19 . . . . -1.7(5) ?
    C15 C14 C19 C18 . . . . 1.2(4) ?
    P1 C14 C19 C18 . . . . -176.9(2) ?
    C17 C18 C19 C14 . . . . 0.3(5) ?
    C26 P1 C20 C21 . . . . -175.2(2) ?
    C14 P1 C20 C21 . . . . 77.0(2) ?
    Ni P1 C20 C21 . . . . -49.2(2) ?
    C26 P1 C20 C25 . . . . 3.8(2) ?
    C14 P1 C20 C25 . . . . -104.0(2) ?
    Ni P1 C20 C25 . . . . 129.8(2) ?
    C25 C20 C21 C22 . . . . 2.2(4) ?
    P1 C20 C21 C22 . . . . -178.8(2) ?
    C20 C21 C22 C23 . . . . -0.9(5) ?
    C21 C22 C23 C24 . . . . -0.3(5) ?
    C22 C23 C24 C25 . . . . 0.3(5) ?
    C21 C20 C25 C24 . . . . -2.1(4) ?
    P1 C20 C25 C24 . . . . 178.9(2) ?
    C23 C24 C25 C20 . . . . 0.9(4) ?
    C20 P1 C26 C31 . . . . 109.3(2) ?
    C14 P1 C26 C31 . . . . -141.7(2) ?
    Ni P1 C26 C31 . . . . -9.8(3) ?
    C20 P1 C26 C27 . . . . -69.3(2) ?
    C14 P1 C26 C27 . . . . 39.7(2) ?
    Ni P1 C26 C27 . . . . 171.56(19) ?
    C31 C26 C27 C28 . . . . -3.0(4) ?
    P1 C26 C27 C28 . . . . 175.6(2) ?
    C26 C27 C28 C29 . . . . 1.0(5) ?
    C27 C28 C29 C30 . . . . 1.2(5) ?
    C28 C29 C30 C31 . . . . -1.2(6) ?
    C29 C30 C31 C26 . . . . -0.9(5) ?
    C27 C26 C31 C30 . . . . 3.0(5) ?
    P1 C26 C31 C30 . . . . -175.6(3) ?
loop_
    _geom_hbond_atom_site_label_D
    _geom_hbond_atom_site_label_H
    _geom_hbond_atom_site_label_A
    _geom_hbond_site_symmetry_A
    _geom_hbond_distance_DH
    _geom_hbond_distance_HA
    _geom_hbond_distance_DA
    _geom_hbond_angle_DHA
    C23 H23 S1 1_655 0.93 2.84 3.620(3) 142
