# Supplementary material for: {4-Bromo-2-[(2-sulfido­phen­yl)imino­meth­yl]phenolato-κ3 S,N,O}(triphenyl­phosphane-κP)nickel(II)
Source: Acta Crystallogr Sect E Struct Rep Online. 2011 Mar 12;67(Pt 4):m441. doi: 10.1107/S1600536811008907 (PMC3099803; doi:10.1107/S1600536811008907)
Supplement: Supplementary file 2 [file e-67-0m441-Isup2.hkl]

#
# h,k,l, Fc-squared, Fo-squared, sigma(Fo-squared) and status flag
#
data_I
_shelx_title ' NIBRL in Pbca'
_shelx_refln_list_code          4
_shelx_F_calc_maximum      587.62
_exptl_crystal_F_000      2544.00
_reflns_d_resolution_high  0.7697
 
loop_
 _symmetry_equiv_pos_as_xyz
 'x, y, z'
 '-x+1/2, -y, z+1/2'
 'x+1/2, -y+1/2, -z'
 '-x, y+1/2, -z+1/2'
 '-x, -y, -z'
 'x-1/2, y, -z-1/2'
 '-x-1/2, y-1/2, z'
 'x, -y-1/2, z-1/2'
 
_cell_length_a     9.7197
_cell_length_b    18.7729
_cell_length_c    29.8372
_cell_angle_alpha  90.000
_cell_angle_beta   90.000
_cell_angle_gamma  90.000
 
_shelx_F_squared_multiplier     1.000
 
loop_
 _refln_index_h
 _refln_index_k
 _refln_index_l
 _refln_F_squared_calc
 _refln_F_squared_meas
 _refln_F_squared_sigma
 _refln_observed_status
   2   0   0    46706.01    48898.55   1161.45 o
   4   0   0     1458.07     1135.07     80.51 o
   6   0   0     1065.07     1076.90     68.64 o
   8   0   0     5963.03     6235.75    178.95 o
  10   0   0     7979.74     8021.57    383.04 o
  12   0   0     2704.99     2949.20    297.73 o
   2   1   0   151214.80   154289.52   1845.14 o
   4   1   0        7.38       18.72     23.78 o
   6   1   0     2351.79     2539.80     68.38 o
   8   1   0     6887.87     6767.93    131.48 o
  10   1   0       60.80       34.91    113.61 o
  12   1   0        0.72      201.80    208.99 o
   2   2   0    62188.20    66077.62    655.38 o
   4   2   0      128.55      152.49     20.72 o
   6   2   0       54.25      123.14     46.80 o
   8   2   0     3249.55     3244.04     92.21 o
  10   2   0      850.04      914.46    156.43 o
  12   2   0      926.98      975.07    239.14 o
   2   3   0   345297.28   336986.63   3638.28 o
   4   3   0      136.21      177.13     18.37 o
   6   3   0     1074.94     1065.06     43.64 o
   8   3   0     4816.28     4865.19    113.01 o
  10   3   0        7.13      -50.49     92.98 o
  12   3   0       62.33     -136.70    186.38 o
   0   4   0   149647.80   147471.00   3616.61 o
   2   4   0      480.52      416.34     18.85 o
   4   4   0     4487.24     5138.79    154.04 o
   6   4   0     2197.16     2178.39     66.64 o
   8   4   0      903.89      925.28     66.49 o
  10   4   0     2359.76     2459.57    145.89 o
  12   4   0     1336.89     1238.88    229.55 o
   2   5   0     2976.18     3257.17     66.94 o
   4   5   0     8055.68     9363.01    105.58 o
   6   5   0      172.45      194.82     36.89 o
   8   5   0       16.41       15.65     55.42 o
  10   5   0      211.52       58.44    104.93 o
  12   5   0      188.57       -6.17    187.07 o
   0   6   0   108298.20   108361.88   2676.14 o
   2   6   0    12413.22    12623.66    248.53 o
   4   6   0     3641.76     4092.24     71.31 o
   6   6   0      876.91      947.95     39.36 o
   8   6   0     1273.36     1387.46     86.95 o
  10   6   0     6273.75     6415.27    450.36 o
  12   6   0     2718.70     2466.46    284.71 o
   2   7   0     4063.59     4436.19    476.92 o
   4   7   0    38165.19    38393.91    481.60 o
   6   7   0     3721.13     3744.46    117.89 o
   8   7   0     2638.31     2821.33    128.14 o
  10   7   0     1895.19     1868.67    150.35 o
  12   7   0        3.19     -106.93    142.31 o
   0   8   0    89747.76    89293.15   2224.92 o
   2   8   0     4920.11     5466.52    171.99 o
   4   8   0     1430.84     1540.21     76.11 o
   6   8   0     3433.07     3480.89     97.91 o
   8   8   0     2926.06     2990.05    130.27 o
  10   8   0      984.11      868.48    130.44 o
   2   9   0    64363.63    66501.88   1188.05 o
   4   9   0     2806.64     2784.87     91.04 o
   6   9   0      349.51      374.51     70.64 o
   8   9   0     6929.89     6729.99    197.73 o
  10   9   0        1.03     -123.94    104.35 o
   0  10   0    23772.85    24444.31    666.72 o
   2  10   0     1979.18     1882.53     89.03 o
   4  10   0      287.09      300.70     50.92 o
   6  10   0     1590.26     1538.38    182.44 o
   8  10   0       52.89      100.89     84.98 o
  10  10   0     2245.67     2640.92    298.93 o
   2  11   0     3166.29     3028.02    118.56 o
   4  11   0    16127.69    15739.96    273.43 o
   6  11   0       69.44      189.97    112.38 o
   8  11   0     1376.96     1285.97    115.90 o
  10  11   0     1944.37     1885.47    137.42 o
   0  12   0    78323.13    80094.37   2034.09 o
   2  12   0     1488.82     1743.54    187.75 o
   4  12   0       24.57      -36.96     53.06 o
   6  12   0     3497.01     3592.75    199.74 o
   8  12   0     3150.22     3540.66    208.31 o
  10  12   0     2022.16     1937.57    145.94 o
   2  13   0    17131.61    16821.63    361.11 o
   4  13   0     9673.06     9630.00    200.98 o
   6  13   0    12109.12    11420.46    585.52 o
   8  13   0     7106.92     7291.98    241.37 o
  10  13   0       71.82     -100.09    107.58 o
   0  14   0     2849.32     2772.07    184.67 o
   2  14   0       41.87      119.93     82.61 o
   4  14   0      227.74      172.77     71.23 o
   6  14   0      239.37      344.98     99.63 o
   8  14   0       46.67      236.75    113.58 o
  10  14   0        1.79     -117.50    119.77 o
   2  15   0     2406.78     2409.96    131.70 o
   4  15   0      233.40      215.85    217.39 o
   6  15   0     1797.93     1885.56    169.76 o
   8  15   0     1609.78     1254.81    160.51 o
   0  16   0    11316.63    11263.70    414.56 o
   2  16   0     3646.79     3407.37    162.90 o
   4  16   0      783.47      336.79    162.74 o
   6  16   0       70.19      124.62    110.38 o
   8  16   0      939.32      793.40    135.57 o
   2  17   0     2117.37     2084.07    158.29 o
   4  17   0     2400.33     2851.21    241.20 o
   6  17   0     1899.93     2018.37    156.31 o
   8  17   0      653.28      605.68    200.60 o
   0  18   0      616.13      618.41    172.68 o
   2  18   0      794.84      966.63    125.37 o
   4  18   0       86.40       91.13    180.21 o
   6  18   0        2.19      128.13    124.37 o
   8  18   0        0.46     -118.01    155.37 o
   2  19   0     1129.45     1263.55    139.27 o
   4  19   0     9767.34     9678.09    444.37 o
   6  19   0     2460.06     2714.23    184.57 o
   0  20   0       72.39     -152.80    156.92 o
   2  20   0     1155.02     1175.04    167.19 o
   4  20   0      393.35      440.94    226.12 o
   6  20   0      200.66      281.57    144.73 o
   2  21   0     2945.39     3136.31    191.73 o
   4  21   0       30.44       79.05    132.58 o
   6  21   0      251.70      147.69    149.07 o
   0  22   0      592.05      717.09    225.44 o
   2  22   0      468.69      444.71    233.66 o
   4  22   0       83.04      105.81    141.76 o
   2  23   0        1.24      126.08    236.74 o
   4  23   0     1501.52     1710.53    261.07 o
   0  24   0      962.77      894.90    263.81 o
   2  24   0      741.26      656.44    269.64 o
   1   1   1    10384.83     9295.49    105.68 o
   2   1   1    31191.71    32968.04    284.46 o
   3   1   1     7728.38     8118.21    105.92 o
   4   1   1     4237.90     3946.22     57.79 o
   5   1   1    10172.80    10066.07    111.79 o
   6   1   1     2180.70     1952.72     64.65 o
   7   1   1      843.50      979.48     48.23 o
   8   1   1     1049.69      982.83     43.06 o
   9   1   1      243.37      268.90     40.64 o
  10   1   1       48.35      -38.07     55.41 o
  11   1   1      261.38      250.36     98.48 o
  12   1   1       66.42      112.28    117.33 o
   0   2   1    95021.05    61839.32   1081.10 o
   1   2   1    42612.14    45524.25    419.76 o
   2   2   1    18586.35    19351.79    145.56 o
   3   2   1    13226.00    13281.03    114.74 o
   4   2   1    24200.73    25079.61    223.41 o
   5   2   1    11990.00    13057.05    126.87 o
   6   2   1     1715.48     1793.77     51.20 o
   7   2   1       12.47       16.72     35.27 o
   8   2   1     2652.39     2580.78     58.81 o
   9   2   1     2376.11     2494.36     69.64 o
  10   2   1     2090.33     2063.37    116.92 o
  11   2   1     1167.37     1284.70    158.86 o
  12   2   1     1181.53     1335.12    368.99 o
   1   3   1     5537.18     6020.96     74.65 o
   2   3   1    60450.78    64874.73    555.83 o
   3   3   1       33.95       16.87      9.28 o
   4   3   1     3446.75     3972.84     48.13 o
   5   3   1       47.48       83.75     19.16 o
   6   3   1     1149.29     1210.62     33.04 o
   7   3   1     2348.51     2286.72     56.62 o
   8   3   1      852.23      892.58     47.67 o
   9   3   1      196.67      142.98     56.47 o
  10   3   1        2.68       17.68     67.05 o
  11   3   1      285.04       97.25     91.98 o
  12   3   1      122.47      133.59    136.32 o
   0   4   1     9715.84     9583.85    185.33 o
   1   4   1    16002.51    16396.66    214.04 o
   2   4   1   169487.84   175996.59   1687.01 o
   3   4   1       55.02       74.90     11.20 o
   4   4   1     3692.58     3599.61     44.43 o
   5   4   1      734.06      702.51     23.62 o
   6   4   1     6606.73     6085.06     82.35 o
   7   4   1      147.83      174.79     27.73 o
   8   4   1     2349.42     2027.14     78.11 o
   9   4   1      364.93      248.99     67.11 o
  10   4   1      778.77      779.50     82.39 o
  11   4   1     1791.14     1878.13    103.82 o
  12   4   1      569.38      566.82    154.39 o
   1   5   1    20364.25    20297.33    264.58 o
   2   5   1      141.84      186.57     15.60 o
   3   5   1     7912.97     8207.81     82.20 o
   4   5   1    54328.18    56971.14    671.53 o
   5   5   1      238.78      263.85     18.94 o
   6   5   1    11797.23    11421.53    133.80 o
   7   5   1       66.64       46.46     27.31 o
   8   5   1       68.50       25.98     46.14 o
   9   5   1      590.19      604.89     84.78 o
  10   5   1      280.53      314.94     77.55 o
  11   5   1       48.75       12.09     85.77 o
  12   5   1        2.55      199.38    145.90 o
   0   6   1      340.15      313.62     36.43 o
   1   6   1      662.67      808.74     32.87 o
   2   6   1     1549.98     1621.83     50.89 o
   3   6   1       12.56      -33.32     22.22 o
   4   6   1     1222.61     1374.17     46.87 o
   5   6   1      142.62      201.28     22.68 o
   6   6   1        5.07        8.72     23.93 o
   7   6   1      117.49      115.59     38.98 o
   8   6   1      312.75      342.98     57.02 o
   9   6   1        3.05      -53.06     76.37 o
  10   6   1        1.28       81.51     79.00 o
  11   6   1       14.41       57.11     86.59 o
  12   6   1      248.90      318.97    156.25 o
   1   7   1     5055.90     4699.23     83.28 o
   2   7   1      569.24      478.61     31.28 o
   3   7   1      867.05      944.86     32.43 o
   4   7   1    24810.45    23993.71    236.64 o
   5   7   1     1029.69     1027.08     58.20 o
   6   7   1      378.97      404.86     26.97 o
   7   7   1      204.05      222.13     40.28 o
   8   7   1       26.32       26.13     49.14 o
   9   7   1      162.15      169.20     49.79 o
  10   7   1      280.55      238.29     81.26 o
  11   7   1       64.99       64.84    113.81 o
  12   7   1       22.95        4.89     98.03 o
   0   8   1      299.61      238.71     43.73 o
   1   8   1    24514.55    25812.16    342.44 o
   2   8   1    14713.48    14131.07    201.78 o
   3   8   1      135.58      118.13     28.20 o
   4   8   1     8858.78     8913.65    104.17 o
   5   8   1      156.68      144.50     24.08 o
   6   8   1     3601.56     3627.85     70.46 o
   7   8   1       64.65        8.14     37.90 o
   8   8   1     1653.59     1471.50     69.35 o
   9   8   1      668.29      761.72     67.58 o
  10   8   1     2069.33     2068.02    172.00 o
  11   8   1      900.89      711.92     98.19 o
   1   9   1        1.37       52.13     31.87 o
   2   9   1     6599.56     7208.69    123.04 o
   3   9   1     6573.47     6484.00    115.19 o
   4   9   1    13094.46    13348.62    162.35 o
   5   9   1    14635.85    14546.71    175.93 o
   6   9   1     1811.31     1700.13     70.29 o
   7   9   1      313.16      302.48     70.32 o
   8   9   1      806.17      900.53     67.09 o
   9   9   1     1876.59     2080.20     86.76 o
  10   9   1      421.81      443.72     65.20 o
  11   9   1       77.74       73.16     89.53 o
   0  10   1      949.10      999.49     92.51 o
   1  10   1    15229.75    15307.38    223.49 o
   2  10   1      403.32      243.66     40.64 o
   3  10   1     5064.41     4769.42    101.31 o
   4  10   1     3307.17     3318.83     98.72 o
   5  10   1     1615.56     1640.08     61.75 o
   6  10   1      107.96       26.12     51.23 o
   7  10   1       80.28       35.34     54.20 o
   8  10   1     2407.38     2360.87     91.87 o
   9  10   1     1727.61     1726.61     85.77 o
  10  10   1      838.64     1011.88     91.73 o
  11  10   1      268.17      154.99     92.66 o
   1  11   1    13632.86    13245.17    203.77 o
   2  11   1      528.16      561.36     48.57 o
   3  11   1     9667.06     9679.23    163.29 o
   4  11   1     9691.35     9332.09    131.80 o
   5  11   1        6.54       33.67     49.23 o
   6  11   1     9160.25     9134.32    167.55 o
   7  11   1     3893.88     3788.61    112.12 o
   8  11   1     1589.05     1609.24     83.77 o
   9  11   1      406.32      404.80     73.52 o
  10  11   1       25.90       44.64     70.09 o
  11  11   1      138.82       89.32     67.04 o
   0  12   1    28252.58    29398.66    673.57 o
   1  12   1      471.71      529.80     53.34 o
   2  12   1      323.71      266.43     48.66 o
   3  12   1       81.90      133.21     46.33 o
   4  12   1      148.43      150.77     40.33 o
   5  12   1        4.58       48.42     54.36 o
   6  12   1      213.14      376.73     94.02 o
   7  12   1       47.70       92.42     64.15 o
   8  12   1      317.09      301.41     72.12 o
   9  12   1        2.62      -64.44     72.95 o
  10  12   1       42.18       91.41     73.78 o
   1  13   1     2875.52     2700.97     88.57 o
   2  13   1      575.85      492.63     57.60 o
   3  13   1        8.28       -1.03     50.07 o
   4  13   1      143.17      125.95     45.17 o
   5  13   1     4277.19     4168.61    142.06 o
   6  13   1      687.78      708.89     75.13 o
   7  13   1       27.98      149.53     70.53 o
   8  13   1      253.06      383.50     88.02 o
   9  13   1      601.20      643.99     86.93 o
  10  13   1      168.07       27.32     79.73 o
   0  14   1     1181.00     1279.63    100.68 o
   1  14   1     4545.28     4658.46    118.63 o
   2  14   1     4653.72     4492.07    120.66 o
   3  14   1     5029.58     4856.26    137.67 o
   4  14   1     3277.95     3248.19     84.91 o
   5  14   1      176.72      159.34     74.82 o
   6  14   1      448.07      545.74     80.41 o
   7  14   1       59.93       52.34     74.64 o
   8  14   1     1702.21     1648.12    128.62 o
   9  14   1      178.96      198.30     84.70 o
  10  14   1       56.47       14.16     82.70 o
   1  15   1      890.40      874.20     71.13 o
   2  15   1     2955.54     2890.39    100.48 o
   3  15   1     2344.72     2386.10     94.36 o
   4  15   1     1072.68     1008.64     91.48 o
   5  15   1      446.42      261.91     73.31 o
   6  15   1     7348.26     7247.96    175.95 o
   7  15   1     2758.12     2768.86    155.03 o
   8  15   1     1555.54     1725.18    104.51 o
   9  15   1      390.84      433.84     93.07 o
   0  16   1     1398.34     1274.16    111.53 o
   1  16   1       36.46       16.20     64.30 o
   2  16   1      735.73      825.68     75.54 o
   3  16   1       95.59       24.13     64.46 o
   4  16   1       22.28      -96.78     80.68 o
   5  16   1      306.75      244.02     75.20 o
   6  16   1      837.90      788.36     88.42 o
   7  16   1       22.87       34.57    108.30 o
   8  16   1        7.50       55.55    119.08 o
   9  16   1        2.52      -75.20     91.09 o
   1  17   1     1051.95      994.04     85.07 o
   2  17   1      532.16      448.24     74.10 o
   3  17   1      771.70      769.76     83.04 o
   4  17   1     7030.79     6760.08    193.08 o
   5  17   1      148.13      264.75     81.79 o
   6  17   1     1988.31     2234.48    112.81 o
   7  17   1      131.86      111.43     87.78 o
   8  17   1      150.21      160.37     94.00 o
   9  17   1      156.33      165.19     95.57 o
   0  18   1      493.17      463.15    118.88 o
   1  18   1       96.46       20.65     72.10 o
   2  18   1      756.87      700.18     85.13 o
   3  18   1      134.26      230.44     79.61 o
   4  18   1     1766.15     1964.85    126.26 o
   5  18   1       14.56      -78.54     80.12 o
   6  18   1       15.90     -124.90     83.26 o
   7  18   1       47.80       19.00     90.19 o
   8  18   1      147.72      -56.10     95.31 o
   1  19   1      320.90      214.79     86.69 o
   2  19   1      182.03       38.25     82.04 o
   3  19   1        0.08     -108.88    130.43 o
   4  19   1       37.88      152.30    107.30 o
   5  19   1      633.17      773.08     97.90 o
   6  19   1      212.16      105.17     91.87 o
   7  19   1        2.15       -4.13     96.04 o
   0  20   1      395.11      568.93    140.39 o
   1  20   1       89.22       72.47     87.84 o
   2  20   1     1192.39     1175.02    107.11 o
   3  20   1      364.79      198.68    144.86 o
   4  20   1      336.36      302.28    111.17 o
   5  20   1      145.77       74.61     96.05 o
   6  20   1      339.91      406.61    121.06 o
   7  20   1       83.19       -3.26     99.78 o
   1  21   1        0.43      -97.35     93.25 o
   2  21   1        4.41      -18.65     94.71 o
   3  21   1     1416.43     1574.20    177.46 o
   4  21   1     2500.82     2971.61    162.37 o
   5  21   1     1449.77     1724.87    123.95 o
   6  21   1     1388.50     1428.96    123.88 o
   0  22   1      261.68       19.25    141.72 o
   1  22   1      104.32      182.80    101.29 o
   2  22   1      436.46      274.43    444.37 o
   3  22   1     1325.27     1335.53    179.34 o
   4  22   1       29.47     -119.91    136.80 o
   5  22   1        2.99     -140.20     98.81 o
   1  23   1      526.14      510.20    107.40 o
   2  23   1      104.62      162.72    169.27 o
   3  23   1      482.56      755.66    182.52 o
   4  23   1      434.03      488.24    115.07 o
   0  24   1      814.69     1263.34    485.48 o
   1  24   1      269.51      262.22    124.96 o
   2  24   1      163.95      342.55    250.79 o
   1   0   2    61983.38    59608.89   1536.04 o
   2   0   2     1327.36     1406.15     43.18 o
   3   0   2    78085.66    80606.79   1355.92 o
   4   0   2     1091.45     1146.03     45.11 o
   5   0   2     2189.78     2234.89     70.14 o
   6   0   2     2525.79     2728.57     85.11 o
   7   0   2    23268.42    22680.46    307.68 o
   8   0   2        5.71      -71.00     47.33 o
   9   0   2     3474.64     3107.04     99.63 o
  10   0   2      246.36      383.24     82.09 o
  11   0   2     1928.52     1949.89    349.64 o
  12   0   2      179.06      109.29    195.29 o
   1   1   2      180.73      182.20      5.98 o
   2   1   2    18058.81    18554.33    139.76 o
   3   1   2     3546.69     3730.11     45.83 o
   4   1   2        3.50       29.69     17.68 o
   5   1   2     4793.94     4942.20     74.92 o
   6   1   2     1289.11     1317.40     40.81 o
   7   1   2     1886.79     1736.46     49.97 o
   8   1   2      345.77      310.91     47.07 o
   9   1   2      161.49      157.53     41.08 o
  10   1   2      151.11      143.81     68.04 o
  11   1   2      267.76      356.10    101.59 o
  12   1   2       35.10     -174.16    116.10 o
   0   2   2     2121.13     2159.13     63.55 o
   1   2   2    11945.05    12837.72     97.73 o
   2   2   2    20899.16    22408.34    176.11 o
   3   2   2    40240.44    41155.01    380.66 o
   4   2   2      348.92      357.65     17.11 o
   5   2   2     1713.36     1865.08     41.15 o
   6   2   2       63.70       23.17     25.65 o
   7   2   2     3356.51     3167.46     64.40 o
   8   2   2       70.48       73.52     34.85 o
   9   2   2      369.32      304.46     59.80 o
  10   2   2      110.13      -35.46     63.66 o
  11   2   2      872.72     1091.94    126.96 o
  12   2   2       12.45       28.76    140.82 o
   1   3   2    58864.00    61070.42    609.07 o
   2   3   2    20428.95    21454.76    190.22 o
   3   3   2     2922.24     3278.21     41.50 o
   4   3   2     2134.60     2014.32     31.21 o
   5   3   2    32895.84    32514.03    308.82 o
   6   3   2     1972.84     1879.99     38.03 o
   7   3   2      698.52      618.02     40.31 o
   8   3   2      142.98       92.70     39.13 o
   9   3   2        6.11      -80.69     53.80 o
  10   3   2      383.42      383.00     65.29 o
  11   3   2       43.77       68.14     95.23 o
  12   3   2       17.77       46.14    138.33 o
   0   4   2    65224.56    68044.89   1191.57 o
   1   4   2    19211.16    19939.27    257.30 o
   2   4   2       53.87       51.47     10.99 o
   3   4   2     6497.99     6138.02     64.97 o
   4   4   2       14.84        1.81     16.77 o
   5   4   2     3825.41     3866.59     57.86 o
   6   4   2       15.04       15.17     24.91 o
   7   4   2     1297.91     1280.62     50.50 o
   8   4   2      584.52      676.67     60.40 o
   9   4   2      845.52      789.58     88.35 o
  10   4   2      368.60      246.28     74.40 o
  11   4   2      742.39      890.08     92.61 o
  12   4   2      253.08      256.56    144.95 o
   1   5   2    26586.31    27236.80    349.03 o
   2   5   2     3450.50     3746.03     81.10 o
   3   5   2     5204.21     5312.91     72.64 o
   4   5   2      712.57      848.35     28.31 o
   5   5   2     7167.67     7472.44    102.41 o
   6   5   2     1978.65     1971.36     54.16 o
   7   5   2     1701.43     1726.51     45.14 o
   8   5   2      138.85       58.89     97.54 o
   9   5   2       12.07      -41.49     75.03 o
  10   5   2        0.07      -32.10     72.54 o
  11   5   2        0.28      -31.12     82.07 o
  12   5   2        7.03      122.20    146.00 o
   0   6   2    10182.47    10271.47    209.31 o
   1   6   2      888.89      935.15     33.87 o
   2   6   2     7962.80     8113.47    122.03 o
   3   6   2   137780.61   137488.08   1178.41 o
   4   6   2      966.23     1184.34     29.22 o
   5   6   2      656.39      755.28     26.55 o
   6   6   2       43.00       45.62     26.42 o
   7   6   2     5181.64     5188.24    129.86 o
   8   6   2      163.08      174.63     43.57 o
   9   6   2      402.23      265.95     83.25 o
  10   6   2      107.25      143.82     77.45 o
  11   6   2     2889.81     3270.52    172.69 o
  12   6   2      119.21       41.92    126.51 o
   1   7   2     4418.51     4507.57    124.37 o
   2   7   2     5547.34     5839.19     99.06 o
   3   7   2     6154.42     6416.25     78.11 o
   4   7   2    11807.35    12245.42    134.24 o
   5   7   2    18928.88    18487.60    166.84 o
   6   7   2     1420.65     1454.83     45.26 o
   7   7   2      991.97     1046.29     38.80 o
   8   7   2       58.16      -58.31     48.33 o
   9   7   2     1507.35     1569.67     65.89 o
  10   7   2       18.90      -14.31     89.30 o
  11   7   2      171.24      179.65     92.05 o
  12   7   2       20.38      -95.23    119.04 o
   0   8   2     1767.76     1564.39     72.43 o
   1   8   2     1479.75     1552.93     52.94 o
   2   8   2    12152.71    12810.78    186.40 o
   3   8   2     6298.13     6660.08    101.77 o
   4   8   2     5343.30     5898.97     81.49 o
   5   8   2     1166.29     1203.69     38.38 o
   6   8   2        4.08      -10.04     31.16 o
   7   8   2      537.84      604.38     81.44 o
   8   8   2        3.44        2.45     52.00 o
   9   8   2      688.58      726.43     62.08 o
  10   8   2       89.78       55.30    151.53 o
  11   8   2      113.07      139.57     95.35 o
   1   9   2    10829.95    11207.16    170.20 o
   2   9   2     7118.74     7298.17    124.19 o
   3   9   2      120.03       59.65     31.18 o
   4   9   2     6253.32     6493.23     98.03 o
   5   9   2    13867.78    13701.19    154.86 o
   6   9   2     1103.62     1198.48     66.26 o
   7   9   2      222.54      269.60     56.13 o
   8   9   2       26.84      -39.00     54.61 o
   9   9   2        1.05       69.45     55.64 o
  10   9   2       22.96       21.41     64.67 o
  11   9   2        6.40       78.28     91.39 o
   0  10   2     9022.19     8806.00    268.95 o
   1  10   2        1.88      -46.38     33.97 o
   2  10   2     5363.72     5103.21    103.40 o
   3  10   2     6084.24     5755.97    112.87 o
   4  10   2      877.54      883.37     61.47 o
   5  10   2     1316.12     1275.35     50.59 o
   6  10   2      544.81      629.43     64.73 o
   7  10   2      682.04      689.18     71.31 o
   8  10   2      561.80      651.26     68.74 o
   9  10   2      293.62      275.93     69.92 o
  10  10   2      106.01      138.41     64.53 o
  11  10   2      379.41      322.80     99.97 o
   1  11   2     1154.98     1089.14     71.26 o
   2  11   2       65.72      -29.69     42.08 o
   3  11   2     1394.11     1349.46     69.38 o
   4  11   2      586.17      508.87     43.46 o
   5  11   2     3992.47     3864.32    104.26 o
   6  11   2     2264.96     2217.12     84.08 o
   7  11   2     1319.21     1517.80     83.96 o
   8  11   2      180.58      156.60     66.12 o
   9  11   2     2077.47     2163.53    162.30 o
  10  11   2       48.93      -30.52     69.08 o
  11  11   2       21.62     -133.66    115.58 o
   0  12   2       55.86      -36.78     62.06 o
   1  12   2     1298.23     1228.63     77.94 o
   2  12   2      684.91      676.14     55.18 o
   3  12   2     5438.26     5588.34    130.75 o
   4  12   2        1.83      -40.89     37.31 o
   5  12   2     1612.61     1778.17     78.09 o
   6  12   2      301.59      300.67     61.18 o
   7  12   2     1544.14     1706.48     87.84 o
   8  12   2      207.34      263.31     73.13 o
   9  12   2      665.97      700.47     82.68 o
  10  12   2       86.89      -12.85     73.25 o
   1  13   2      454.42      424.18     54.02 o
   2  13   2        5.21      -66.19     52.05 o
   3  13   2     5637.52     5301.60    119.43 o
   4  13   2       10.95      -58.92     41.91 o
   5  13   2     4960.23     4933.49    127.14 o
   6  13   2      774.60      799.04     73.67 o
   7  13   2    12472.08    12303.55    272.68 o
   8  13   2       50.94      145.18     74.71 o
   9  13   2      556.99      679.77    119.09 o
  10  13   2        1.67     -109.18     72.79 o
   0  14   2     1674.12     1540.34    107.58 o
   1  14   2     1743.57     1658.37     78.75 o
   2  14   2      339.68      360.81     58.63 o
   3  14   2     5830.98     5637.91    133.47 o
   4  14   2        4.17      -74.66     49.77 o
   5  14   2      400.86      471.24     70.58 o
   6  14   2      972.22      779.61     78.30 o
   7  14   2       33.58      -32.47     68.83 o
   8  14   2        3.65      -74.22     74.64 o
   9  14   2       62.56      102.93     85.65 o
  10  14   2        5.55      -37.69     92.06 o
   1  15   2     2050.48     2114.50     87.22 o
   2  15   2       10.51      -60.61     59.83 o
   3  15   2      253.02      159.20     80.34 o
   4  15   2      888.01      951.28     92.27 o
   5  15   2     8421.08     8973.86    182.10 o
   6  15   2      216.74      185.51     76.85 o
   7  15   2      304.91      409.16     83.81 o
   8  15   2       87.74      138.42     80.11 o
   9  15   2        1.90       71.41     86.46 o
   0  16   2      972.26      720.60    101.48 o
   1  16   2      779.99      680.86     81.10 o
   2  16   2     2737.54     2573.20    101.40 o
   3  16   2     1580.19     1644.78    109.59 o
   4  16   2      195.98        6.13     97.16 o
   5  16   2      328.29      279.86    129.37 o
   6  16   2      128.94      115.50     75.72 o
   7  16   2     1440.09     1416.21    106.82 o
   8  16   2      471.99      424.81     93.34 o
   9  16   2      350.45      127.72     91.15 o
   1  17   2     1523.57     1485.11     89.21 o
   2  17   2      409.17      301.87     76.03 o
   3  17   2     1364.81     1541.16     95.99 o
   4  17   2       39.70      216.33     89.06 o
   5  17   2      443.20      543.33     98.10 o
   6  17   2       21.80       24.69     80.15 o
   7  17   2     1961.12     2090.24    121.80 o
   8  17   2        6.08       -5.42     87.82 o
   9  17   2       13.93      -34.01     94.86 o
   0  18   2      883.12     1067.43    130.56 o
   1  18   2      232.45      161.28     89.11 o
   2  18   2      248.69      212.42     79.77 o
   3  18   2     4660.18     4523.81    237.91 o
   4  18   2       83.41      241.55     97.01 o
   5  18   2      134.84       22.69     81.69 o
   6  18   2       36.89     -125.16     83.44 o
   7  18   2      406.91      293.98     92.55 o
   8  18   2        4.95     -135.35     90.23 o
   1  19   2      376.30      297.43     86.66 o
   2  19   2       84.00       34.24     82.10 o
   3  19   2      921.27      876.64    148.70 o
   4  19   2      871.51      790.42    155.62 o
   5  19   2     8446.70     9202.81    211.19 o
   6  19   2       82.01      139.87     94.13 o
   7  19   2     1561.30     1712.75    121.13 o
   0  20   2      315.08      334.33    121.36 o
   1  20   2       40.12       25.00     83.13 o
   2  20   2      203.17      214.94     88.09 o
   3  20   2      613.98      642.77    145.25 o
   4  20   2       31.30       60.29    110.01 o
   5  20   2       36.04       52.81     96.43 o
   6  20   2        5.33     -138.87     92.58 o
   7  20   2      167.07      100.04    110.03 o
   1  21   2        5.42     -134.56     89.71 o
   2  21   2      128.35      -11.46    111.51 o
   3  21   2      172.66      208.85    154.93 o
   4  21   2      104.33      -46.31    181.12 o
   5  21   2      321.22      268.84    104.94 o
   6  21   2        0.73      -97.96     98.82 o
   0  22   2      771.09      814.88    165.59 o
   1  22   2        2.49      -15.75     98.71 o
   2  22   2      614.87      397.29    155.53 o
   3  22   2       80.99       74.39    152.61 o
   4  22   2       90.17       16.72    166.13 o
   5  22   2       25.31     -148.84     99.23 o
   1  23   2        2.00     -160.96    118.19 o
   2  23   2       71.79     -103.12    176.79 o
   3  23   2      405.50      622.96    205.57 o
   4  23   2       84.39      -77.35    120.34 o
   0  24   2      800.25      788.91    182.91 o
   1  24   2      340.41      365.68    127.59 o
   2  24   2       22.43      -59.38    226.29 o
   1   1   3    21683.77    22923.39    150.06 o
   2   1   3    20637.95    21174.09    166.62 o
   3   1   3    19394.38    19477.84    164.96 o
   4   1   3     8497.20     8861.45    115.76 o
   5   1   3      665.39      697.07     32.82 o
   6   1   3      368.34      398.87     35.41 o
   7   1   3     5714.63     5672.33     85.50 o
   8   1   3      136.36      127.27     42.28 o
   9   1   3     2156.82     2256.93     60.29 o
  10   1   3      556.87      601.88     75.93 o
  11   1   3       25.41     -137.07     96.12 o
  12   1   3      452.00      593.94    129.87 o
   0   2   3      763.30      716.07     20.82 o
   1   2   3    69399.02    72873.97    468.59 o
   2   2   3       54.50       49.22      7.49 o
   3   2   3    22260.16    23475.65    196.93 o
   4   2   3    29304.90    30527.97    289.25 o
   5   2   3      264.73      294.52     20.90 o
   6   2   3     1836.99     1946.37     48.00 o
   7   2   3       52.77       13.50     30.80 o
   8   2   3     2335.74     2146.94     59.33 o
   9   2   3     2650.06     2807.59     78.38 o
  10   2   3      463.53      166.32     62.86 o
  11   2   3     1541.01     1700.21    134.82 o
  12   2   3      136.39      122.84    149.52 o
   1   3   3     1928.78     2310.18     30.22 o
   2   3   3    12388.22    13283.98    115.62 o
   3   3   3      543.45      598.49     17.84 o
   4   3   3      297.49      269.80     17.58 o
   5   3   3      303.85      295.78     23.19 o
   6   3   3      552.66      578.82     31.26 o
   7   3   3      301.80      312.47     35.58 o
   8   3   3     2982.95     3027.28     72.09 o
   9   3   3       16.10       19.91     51.48 o
  10   3   3      104.38      -22.06     61.82 o
  11   3   3       20.73      158.93     96.45 o
  12   3   3        6.99      -73.58    130.45 o
   0   4   3      934.97      925.03     42.86 o
   1   4   3    75902.88    78716.68    863.28 o
   2   4   3     5996.70     6784.32     67.96 o
   3   4   3     2445.60     2557.04     46.58 o
   4   4   3    24249.53    25132.78    221.68 o
   5   4   3     1976.56     1973.57     47.79 o
   6   4   3      730.23      681.77     28.24 o
   7   4   3       52.27        7.06     25.71 o
   8   4   3     2054.00     1926.08    120.06 o
   9   4   3      886.34      893.48     89.47 o
  10   4   3       91.84      177.68     69.78 o
  11   4   3     1967.69     2196.45    136.55 o
  12   4   3     1116.58     1181.73    166.70 o
   1   5   3    12231.90    12693.68    173.78 o
   2   5   3    38945.79    39801.23    404.09 o
   3   5   3    47819.10    50154.51    438.49 o
   4   5   3     1813.75     1839.51     39.54 o
   5   5   3      607.62      458.63     30.03 o
   6   5   3     1585.76     1603.31     42.32 o
   7   5   3     2892.27     2797.75     62.88 o
   8   5   3      314.53      313.65     62.11 o
   9   5   3      602.98      495.06     83.95 o
  10   5   3      282.45      250.69    108.86 o
  11   5   3       87.93     -116.59     77.73 o
  12   5   3       40.23      119.95    140.99 o
   0   6   3     3405.23     3355.85    151.61 o
   1   6   3       13.65        0.96     21.36 o
   2   6   3      707.91      696.66     31.78 o
   3   6   3     2547.68     2565.38     41.74 o
   4   6   3     7798.43     8226.46    143.48 o
   5   6   3      254.41      211.38     22.59 o
   6   6   3      598.21      715.53     55.97 o
   7   6   3      137.55      113.45     34.65 o
   8   6   3        5.59      -18.66     40.57 o
   9   6   3      157.91      126.09     84.39 o
  10   6   3      137.25       95.36    116.50 o
  11   6   3      338.76      413.66     89.08 o
  12   6   3       50.32       46.72    113.42 o
   1   7   3     5523.06     5294.33     92.72 o
   2   7   3     7782.88     7756.83    122.22 o
   3   7   3      422.16      429.25     39.24 o
   4   7   3     5404.13     5443.20     68.34 o
   5   7   3      372.43      396.86     23.30 o
   6   7   3       56.03      189.01     43.44 o
   7   7   3       81.34      105.13     30.09 o
   8   7   3     1119.23     1120.13     57.73 o
   9   7   3      273.30      289.83     51.38 o
  10   7   3       18.89       99.12     92.40 o
  11   7   3      105.37       47.93     91.31 o
  12   7   3       35.72      -25.98    114.77 o
   0   8   3       99.06       76.70     51.56 o
   1   8   3    37047.46    37196.38    481.24 o
   2   8   3     8059.79     8398.67    133.84 o
   3   8   3     4181.25     4412.89     77.93 o
   4   8   3     3026.50     2796.61     55.21 o
   5   8   3     1072.09     1079.38     37.56 o
   6   8   3     3609.87     3757.45     74.59 o
   7   8   3       12.67       43.81     37.36 o
   8   8   3      579.00      470.25     55.35 o
   9   8   3     2029.16     2266.30    160.95 o
  10   8   3        1.58      102.44    148.91 o
  11   8   3     2057.99     2529.30    155.43 o
   1   9   3      404.31      427.53     40.44 o
   2   9   3      660.44      805.97     58.55 o
   3   9   3     5627.73     5421.26     92.39 o
   4   9   3     9998.21    10102.71    131.32 o
   5   9   3     8260.91     8352.61    118.31 o
   6   9   3     2568.24     2400.30     79.77 o
   7   9   3      700.35      688.80     62.19 o
   8   9   3      130.29      168.58     58.40 o
   9   9   3     1372.04     1549.63     74.81 o
  10   9   3      413.09      462.10     73.31 o
  11   9   3       78.97      100.57    110.33 o
   0  10   3     3735.74     4265.27    134.18 o
   1  10   3     3567.55     3072.99     82.14 o
   2  10   3     3673.76     3640.63     90.40 o
   3  10   3     1491.32     1417.76     52.48 o
   4  10   3     2296.28     2233.66     60.42 o
   5  10   3     5348.17     5263.40    102.25 o
   6  10   3       12.01      -61.42     50.13 o
   7  10   3        1.93      -47.00     54.98 o
   8  10   3      309.95      330.60     65.23 o
   9  10   3     1168.87     1307.38     75.22 o
  10  10   3      264.69       97.58     66.85 o
  11  10   3      490.57      406.76    120.40 o
   1  11   3    10439.04     9818.91    163.08 o
   2  11   3      922.55      825.68     85.55 o
   3  11   3     7545.81     7379.48    143.12 o
   4  11   3     2805.24     2742.75     69.40 o
   5  11   3      541.56      444.10     56.55 o
   6  11   3      236.78      365.76     60.74 o
   7  11   3     7237.13     6991.52    150.04 o
   8  11   3      134.01       29.30     65.05 o
   9  11   3      578.30      566.66     72.06 o
  10  11   3       75.70       48.11     75.33 o
  11  11   3       77.88      -53.04    115.04 o
   0  12   3    11264.59    10754.31    254.93 o
   1  12   3     5583.75     5139.47    116.20 o
   2  12   3     1974.06     1867.98    110.82 o
   3  12   3      253.39      181.50     50.50 o
   4  12   3       75.63      -10.39     39.71 o
   5  12   3       43.69       66.21     54.74 o
   6  12   3       52.84       14.04     59.05 o
   7  12   3       17.41      -12.44     62.06 o
   8  12   3      120.67      173.13     68.64 o
   9  12   3      206.50      177.74     71.77 o
  10  12   3       28.81      -12.63     74.26 o
   1  13   3      943.59      873.23     62.18 o
   2  13   3     3060.78     3109.62     96.22 o
   3  13   3       25.56       45.92     54.14 o
   4  13   3       31.84      -42.09     46.04 o
   5  13   3       57.44       55.00     58.34 o
   6  13   3      335.83      239.32     68.00 o
   7  13   3      537.24      584.99    121.55 o
   8  13   3      780.60      946.98     86.18 o
   9  13   3       23.31       29.53     70.97 o
  10  13   3       31.59      -54.88     77.03 o
   0  14   3     3745.87     3724.20    266.72 o
   1  14   3     7480.91     7495.06    150.84 o
   2  14   3      813.69      763.24     66.35 o
   3  14   3      306.35      240.85     62.14 o
   4  14   3     1320.17     1331.77     68.24 o
   5  14   3      540.49      404.87     66.12 o
   6  14   3       43.78      -83.95     64.95 o
   7  14   3      127.71       44.22     80.80 o
   8  14   3       44.30      -44.49     75.72 o
   9  14   3     1386.32     1495.34    103.55 o
  10  14   3      117.47      -63.75     79.35 o
   1  15   3      642.02      663.56     71.69 o
   2  15   3       66.92       52.06     62.34 o
   3  15   3     3592.06     3477.65    112.32 o
   4  15   3     1236.91     1159.16     93.86 o
   5  15   3      541.01      569.78     75.69 o
   6  15   3      784.11      927.26    113.19 o
   7  15   3     3334.17     3500.26    126.64 o
   8  15   3     2176.11     2037.76    132.56 o
   9  15   3      300.68      220.24    141.14 o
   0  16   3     2970.10     2780.81    177.64 o
   1  16   3      240.46      145.07     65.33 o
   2  16   3      747.57      807.75     90.69 o
   3  16   3      283.25      337.14     71.16 o
   4  16   3       36.79       61.24     75.27 o
   5  16   3       31.10       99.05     71.90 o
   6  16   3      447.70      580.32     82.08 o
   7  16   3       47.82      -16.80    106.82 o
   8  16   3      167.84      210.34     90.54 o
   9  16   3        3.18      -33.84    124.07 o
   1  17   3      363.62      136.82     71.95 o
   2  17   3      382.29      487.95     75.13 o
   3  17   3      938.95     1165.97     91.31 o
   4  17   3      565.75      634.35     95.56 o
   5  17   3     2316.75     2345.23    110.86 o
   6  17   3      391.60      456.73     88.31 o
   7  17   3     1022.51     1000.09    109.14 o
   8  17   3       25.49      -89.90     88.64 o
   9  17   3      957.41      873.80    106.84 o
   0  18   3      303.88      417.80    119.55 o
   1  18   3     1461.42     1557.16     95.25 o
   2  18   3      381.85      353.25     83.99 o
   3  18   3     1605.24     1686.66    120.03 o
   4  18   3       64.08      -22.42    100.42 o
   5  18   3      158.80       86.77     84.26 o
   6  18   3       36.39     -106.55     85.23 o
   7  18   3      210.93      158.24    101.97 o
   8  18   3       73.41      -54.36     95.87 o
   1  19   3       34.64      -49.09     75.67 o
   2  19   3      517.89      577.80     90.57 o
   3  19   3      139.71      -22.77    125.94 o
   4  19   3       25.46      -72.12     96.38 o
   5  19   3      490.11      548.32     92.14 o
   6  19   3        8.04      -66.65     89.60 o
   7  19   3       11.31       20.37     94.85 o
   0  20   3     3007.90     3060.23    184.08 o
   1  20   3     1271.80     1465.66    107.36 o
   2  20   3      422.70      422.43    129.07 o
   3  20   3       21.90      101.37    143.66 o
   4  20   3      171.18      110.21    106.82 o
   5  20   3        7.24      -89.20     87.59 o
   6  20   3      119.84       80.33     94.71 o
   7  20   3       15.57      -30.93    100.33 o
   1  21   3       13.30      -85.46     94.37 o
   2  21   3      283.08       64.91    118.09 o
   3  21   3     2117.74     2094.73    185.63 o
   4  21   3      467.31      387.39    114.59 o
   5  21   3     1969.81     2093.11    146.70 o
   6  21   3       85.27      159.68    102.29 o
   0  22   3      856.98      848.41    158.22 o
   1  22   3       12.79      -85.43     98.27 o
   2  22   3      232.03      325.75    270.49 o
   3  22   3      842.54     1145.22    183.27 o
   4  22   3        6.25      -19.46    118.39 o
   5  22   3        3.13      -18.35     98.92 o
   1  23   3      995.15     1145.59    125.05 o
   2  23   3        2.00       90.25    190.15 o
   3  23   3      581.44      569.27    166.27 o
   4  23   3      142.57      176.51    127.92 o
   0  24   3       25.39       15.91    165.46 o
   1  24   3     1255.58     1641.45    164.84 o
   2  24   3       12.42      118.91    167.85 o
   0   0   4    67149.99    68392.13   1636.66 o
   1   0   4      984.78     1028.68     25.95 o
   2   0   4     9474.02     9457.09    112.05 o
   3   0   4     1569.20     1621.70     31.90 o
   4   0   4     1316.97     1340.68     50.34 o
   5   0   4      480.42      462.07     63.12 o
   6   0   4    18716.41    17858.98    287.54 o
   7   0   4      629.64      787.09     93.16 o
   8   0   4     3626.17     3709.50    127.97 o
   9   0   4     1031.11     1012.41     69.00 o
  10   0   4    10183.74     9879.41    223.08 o
  11   0   4      259.15      670.15    194.95 o
  12   0   4      621.31      560.51    218.59 o
   1   1   4    17567.17    18088.87    129.80 o
   2   1   4    42751.08    44150.34    322.90 o
   3   1   4       64.43       29.69     11.70 o
   4   1   4        9.77        6.52     14.97 o
   5   1   4     6060.13     5912.38     85.84 o
   6   1   4      164.68      230.95     33.22 o
   7   1   4     4557.44     4385.01     74.78 o
   8   1   4     4244.97     4052.75     98.81 o
   9   1   4     1940.56     1882.82     66.39 o
  10   1   4      174.82       94.38     71.04 o
  11   1   4        7.69       -6.19    101.90 o
  12   1   4      102.14       10.25    136.14 o
   0   2   4    17436.58    17823.12    225.32 o
   1   2   4      401.36      371.26      9.93 o
   2   2   4     9098.38     9778.91     78.42 o
   3   2   4      180.16      193.20     11.69 o
   4   2   4      136.48      222.44     18.99 o
   5   2   4     2819.03     2878.74     51.81 o
   6   2   4        8.41      -33.15     27.08 o
   7   2   4       90.18       82.01     34.65 o
   8   2   4      324.65      278.67     41.65 o
   9   2   4       67.41       91.65     55.34 o
  10   2   4      980.01     1004.97     79.56 o
  11   2   4       90.83       -2.67     79.51 o
  12   2   4      867.00      964.35    232.71 o
   1   3   4     5458.79     6050.40     53.11 o
   2   3   4     3977.85     4047.95     37.72 o
   3   3   4     4678.84     4612.69     52.92 o
   4   3   4       25.13       24.94     12.44 o
   5   3   4    18525.51    18361.45    172.53 o
   6   3   4       15.91        0.78     21.28 o
   7   3   4    12954.73    12883.24    159.27 o
   8   3   4     7088.45     6819.50    125.10 o
   9   3   4     2320.14     2405.32     84.65 o
  10   3   4       32.91       11.36     60.12 o
  11   3   4      395.19      468.61     87.98 o
  12   3   4       78.86     -106.01    134.25 o
   0   4   4    53258.40    55413.60    786.50 o
   1   4   4    15233.13    15774.19    167.35 o
   2   4   4     5665.83     5815.16     60.61 o
   3   4   4     5787.71     5764.83     76.03 o
   4   4   4      418.80      335.31     19.70 o
   5   4   4      983.56     1002.18     28.81 o
   6   4   4      831.47      857.32     28.73 o
   7   4   4        2.28       69.08     25.35 o
   8   4   4      591.02      678.18     56.61 o
   9   4   4     1744.66     1790.50     94.60 o
  10   4   4       94.13      114.14     88.52 o
  11   4   4     1123.50     1235.19    115.41 o
  12   4   4      112.24      -68.86    147.87 o
   1   5   4     3035.72     3204.68     61.52 o
   2   5   4     5095.32     5241.05     61.43 o
   3   5   4       74.14       62.80     12.62 o
   4   5   4      235.59      191.69     21.39 o
   5   5   4      872.60      850.53     45.59 o
   6   5   4     4195.67     4197.11     63.77 o
   7   5   4     1874.29     1874.51     61.11 o
   8   5   4      548.46      484.59     59.40 o
   9   5   4      625.14      609.64     87.17 o
  10   5   4      198.73      159.36     85.39 o
  11   5   4       31.36        9.04     83.42 o
  12   5   4      186.60      163.29    141.08 o
   0   6   4    54787.25    56131.78    997.03 o
   1   6   4     6525.25     6573.70    104.53 o
   2   6   4    13612.64    14659.55    160.21 o
   3   6   4    24994.66    25857.16    235.94 o
   4   6   4       73.09      124.14     18.59 o
   5   6   4      505.75      536.74     26.57 o
   6   6   4     1470.92     1575.29     44.40 o
   7   6   4       97.94       25.70     34.81 o
   8   6   4      152.04      101.68     43.19 o
   9   6   4      832.87      910.57     93.96 o
  10   6   4     1597.86     1727.91    217.26 o
  11   6   4      881.50      774.13    100.00 o
  12   6   4     1426.43     1483.39    172.54 o
   1   7   4      696.91      706.62     35.65 o
   2   7   4     1125.81      987.71     41.62 o
   3   7   4    23597.11    24505.52    259.04 o
   4   7   4     2874.55     2879.47     51.80 o
   5   7   4     4664.84     4457.88     62.04 o
   6   7   4      419.27      431.39     30.95 o
   7   7   4      131.08      126.68     30.73 o
   8   7   4      317.15      315.00     50.21 o
   9   7   4       32.52       66.41     55.21 o
  10   7   4      351.77      246.35     96.78 o
  11   7   4        1.23       58.52     96.55 o
  12   7   4      142.59       82.89    118.90 o
   0   8   4    49022.34    50795.45    914.91 o
   1   8   4      113.89       54.27     29.66 o
   2   8   4     1524.51     1646.21     53.28 o
   3   8   4      416.35      423.98     33.09 o
   4   8   4     5816.74     6008.60     82.75 o
   5   8   4      939.29      980.72     31.80 o
   6   8   4     1414.99     1531.35     43.37 o
   7   8   4      125.49      218.45     37.05 o
   8   8   4       99.57      159.16     51.74 o
   9   8   4      107.75      107.17     53.30 o
  10   8   4     1009.08     1210.31    166.00 o
  11   8   4        8.35      -30.94    104.66 o
   1   9   4     3606.96     3792.83     84.90 o
   2   9   4    17593.24    16864.14    240.65 o
   3   9   4    14692.11    14692.63    190.06 o
   4   9   4     5540.61     5508.04     88.04 o
   5   9   4    12981.85    12571.39    157.48 o
   6   9   4     1197.83     1148.40     64.22 o
   7   9   4      643.12      697.60     62.64 o
   8   9   4     1853.53     1820.55     76.60 o
   9   9   4      664.63      692.77     73.73 o
  10   9   4       11.55      -80.20     67.75 o
  11   9   4       22.30     -158.54    105.69 o
   0  10   4     6973.02     6862.29    174.29 o
   1  10   4    14347.36    13569.10    203.81 o
   2  10   4      163.43      145.97     38.11 o
   3  10   4     5651.36     5291.00     94.28 o
   4  10   4     1213.41     1256.11     33.08 o
   5  10   4      158.11      120.83     42.65 o
   6  10   4     1077.21     1218.39     68.75 o
   7  10   4      120.80      143.23     58.84 o
   8  10   4       79.20       68.23     56.67 o
   9  10   4      937.04     1179.46     75.61 o
  10  10   4      201.06      256.14     67.33 o
  11  10   4     1382.05     1522.94    138.57 o
   1  11   4      211.90      116.56     43.49 o
   2  11   4     2077.88     2027.69     70.79 o
   3  11   4      825.37      824.98     47.40 o
   4  11   4     4099.43     3896.89     67.34 o
   5  11   4       52.02      -21.45     51.79 o
   6  11   4     2409.42     2387.97     86.60 o
   7  11   4     1088.28     1037.54     74.73 o
   8  11   4       19.37       -2.58     62.51 o
   9  11   4        5.12       -5.48     63.69 o
  10  11   4      126.39       34.71     68.22 o
  11  11   4        6.00     -154.45    112.03 o
   0  12   4    46101.59    45169.32    840.53 o
   1  12   4     3938.17     3812.05    143.31 o
   2  12   4        2.21       -6.02     45.89 o
   3  12   4     1779.67     1684.75     81.02 o
   4  12   4      466.40      586.43     50.37 o
   5  12   4        0.12       34.35     54.78 o
   6  12   4     3000.65     2690.40     99.56 o
   7  12   4      258.26      209.02     66.56 o
   8  12   4      295.18      352.37     73.23 o
   9  12   4      396.53      465.98     89.97 o
  10  12   4      524.40      712.61    109.09 o
   1  13   4      335.86      423.23     57.50 o
   2  13   4    14125.98    14058.49    225.10 o
   3  13   4      450.99      488.41     60.67 o
   4  13   4     1353.10     1446.48     74.82 o
   5  13   4     1406.22     1423.69     79.77 o
   6  13   4      482.21      495.07     69.01 o
   7  13   4     1675.65     1614.64     91.54 o
   8  13   4     4040.42     3862.54    128.49 o
   9  13   4      302.61      321.93     75.43 o
  10  13   4        4.59      -39.08     74.43 o
   0  14   4     1974.85     1914.72    115.31 o
   1  14   4     2419.36     2399.43     89.07 o
   2  14   4      832.99      951.89     70.66 o
   3  14   4      728.77      557.38     69.88 o
   4  14   4      118.48       98.90     59.07 o
   5  14   4      219.10      259.42     66.41 o
   6  14   4       44.68      -40.02     65.11 o
   7  14   4      372.48      412.29     78.98 o
   8  14   4      163.61      122.58     80.84 o
   9  14   4      166.92      301.04     80.06 o
  10  14   4       59.51     -118.03     78.68 o
   1  15   4       33.57      -34.83     58.41 o
   2  15   4     7795.28     7268.41    153.79 o
   3  15   4     1697.84     1845.22     90.01 o
   4  15   4      800.21      807.03     86.85 o
   5  15   4     1780.38     1572.74     91.44 o
   6  15   4      375.39      380.64     77.24 o
   7  15   4       45.51      103.49     78.98 o
   8  15   4      250.26      205.07     82.69 o
   9  15   4      181.07      225.31     83.17 o
   0  16   4     4889.47     4840.29    187.76 o
   1  16   4     4386.64     4441.46    131.22 o
   2  16   4       81.57       96.68     67.01 o
   3  16   4     3383.63     3110.31    114.09 o
   4  16   4      642.37      599.73    100.98 o
   5  16   4      127.78      160.77     72.84 o
   6  16   4      102.17      124.97     77.49 o
   7  16   4      337.86      399.22     87.70 o
   8  16   4        0.24       71.65     85.85 o
   9  16   4      794.22      676.37     92.22 o
   1  17   4      130.45      111.28     71.83 o
   2  17   4        6.87      -42.96     69.15 o
   3  17   4      135.02      135.21     77.05 o
   4  17   4     1505.96     1747.45    192.87 o
   5  17   4      403.94      371.81     83.87 o
   6  17   4      895.44     1039.20     94.66 o
   7  17   4      397.35      374.68     90.68 o
   8  17   4      591.20      492.42     98.41 o
   0  18   4     1025.00     1190.88    131.35 o
   1  18   4     1255.71     1238.57     97.07 o
   2  18   4      225.34      145.39     78.09 o
   3  18   4      924.55      713.22    108.11 o
   4  18   4      841.97      874.44    106.79 o
   5  18   4      339.72      475.66     86.06 o
   6  18   4       79.52       30.60     86.32 o
   7  18   4      138.34       -6.61     87.46 o
   8  18   4       84.66      -68.08     92.74 o
   1  19   4       29.57      -63.45     80.63 o
   2  19   4     1726.59     1842.50    108.03 o
   3  19   4      173.84      151.49    127.61 o
   4  19   4     2321.64     2546.82    136.56 o
   5  19   4      915.22      911.00    100.26 o
   6  19   4      648.64      512.34     96.57 o
   7  19   4      130.52       89.16     97.40 o
   0  20   4      326.44      335.52    131.06 o
   1  20   4      499.57      386.16     98.19 o
   2  20   4      250.31      304.65     94.63 o
   3  20   4      514.15      376.41    148.75 o
   4  20   4      110.53       -2.05    101.68 o
   5  20   4       37.16       65.15     93.66 o
   6  20   4      327.37      183.92     98.41 o
   7  20   4       95.51      -10.62    100.37 o
   1  21   4       70.86       27.86     95.16 o
   2  21   4      586.46      569.47    125.88 o
   3  21   4        0.55       85.29    139.05 o
   4  21   4       10.09      159.00    113.74 o
   5  21   4        0.25      -18.67     98.38 o
   6  21   4       74.00       68.15     99.21 o
   0  22   4      130.81       59.66    176.79 o
   1  22   4     1273.47     1327.95    118.00 o
   2  22   4       20.06     -100.34    147.05 o
   3  22   4      991.73      823.50    179.32 o
   4  22   4      224.60      290.04    118.64 o
   5  22   4      117.02      126.28    130.03 o
   1  23   4       25.36     -154.50    103.00 o
   2  23   4        0.04     -173.02    194.09 o
   3  23   4      323.31      447.80    216.02 o
   0  24   4       13.11       28.96    159.89 o
   1  24   4       84.99      109.27    139.04 o
   1   1   5    12595.07    13427.37    103.67 o
   2   1   5      246.30      278.84     13.04 o
   3   1   5     1063.65     1171.88     27.53 o
   4   1   5    11868.34    12183.63    125.44 o
   5   1   5    56498.97    55292.87    552.85 o
   6   1   5    12005.27    11500.18    144.44 o
   7   1   5    12526.34    12019.57    155.82 o
   8   1   5      112.37      118.54     38.30 o
   9   1   5     4149.56     4076.71     91.93 o
  10   1   5       26.61       10.61     71.54 o
  11   1   5      261.84      210.36    106.75 o
  12   1   5       58.25        9.33    141.69 o
   0   2   5       23.11       32.65     12.48 o
   1   2   5    34432.00    36852.63    259.21 o
   2   2   5     2364.66     2467.01     26.30 o
   3   2   5    25565.98    26041.11    206.72 o
   4   2   5     4193.49     4235.75     49.19 o
   5   2   5        5.87       14.93     22.32 o
   6   2   5     1760.02     1668.30     99.13 o
   7   2   5     1800.08     1786.84     53.84 o
   8   2   5     4146.25     3870.78     85.55 o
   9   2   5        3.83       91.56     54.90 o
  10   2   5      626.06      711.59     69.56 o
  11   2   5      107.24      107.60     83.51 o
  12   2   5      174.98      156.34    118.30 o
   1   3   5    12689.67    13589.03    110.60 o
   2   3   5     7555.30     7906.70     63.19 o
   3   3   5      369.59      412.08     14.05 o
   4   3   5     4015.06     4519.04     48.52 o
   5   3   5     2499.11     2654.82     49.86 o
   6   3   5      448.76      438.00     26.22 o
   7   3   5     3439.64     3555.93     71.20 o
   8   3   5     1695.82     1736.57     94.38 o
   9   3   5        0.71       31.11     55.35 o
  10   3   5      437.67      457.97     69.52 o
  11   3   5        5.99      -99.85     84.93 o
  12   3   5       12.01       34.51    140.90 o
   0   4   5    39265.79    40872.02    585.92 o
   1   4   5    20829.46    20921.68    176.11 o
   2   4   5    10130.56     9868.27     95.69 o
   3   4   5      749.08      673.68     24.12 o
   4   4   5    18536.59    18455.37    163.36 o
   5   4   5       75.33       69.68     19.60 o
   6   4   5     8263.64     8110.77     93.61 o
   7   4   5      773.21      804.72     44.89 o
   8   4   5      652.28      724.05     58.43 o
   9   4   5      148.58      -21.98     66.30 o
  10   4   5        8.66       24.14     72.80 o
  11   4   5      158.66      142.91    113.79 o
  12   4   5     1423.91     1389.54    167.75 o
   1   5   5       59.50       77.99     15.97 o
   2   5   5    33533.95    35053.62    330.37 o
   3   5   5     1145.91     1147.75     30.38 o
   4   5   5    22344.38    21352.13    187.18 o
   5   5   5    15316.93    14990.75    139.92 o
   6   5   5     9312.86     8755.68    108.31 o
   7   5   5     3395.54     3224.96     65.88 o
   8   5   5        1.63      -27.15     53.08 o
   9   5   5       32.20       51.25     76.12 o
  10   5   5      509.67      540.66     94.73 o
  11   5   5      219.24      179.77     87.32 o
  12   5   5      134.87      349.35    157.86 o
   0   6   5     2303.32     2477.81    216.53 o
   1   6   5        3.49        0.48     19.20 o
   2   6   5       71.64       75.31     19.19 o
   3   6   5    12348.49    13168.03    129.89 o
   4   6   5     2272.56     2277.76     56.45 o
   5   6   5     3231.30     3236.94     52.79 o
   6   6   5      602.56      605.72     34.55 o
   7   6   5      114.21      156.72     37.94 o
   8   6   5      134.85      196.89     39.51 o
   9   6   5      388.15      413.64     88.34 o
  10   6   5       38.40       72.99     88.67 o
  11   6   5      464.87      443.46     98.44 o
  12   6   5      141.25      217.61    178.05 o
   1   7   5      208.46      149.95     27.03 o
   2   7   5    10941.03    11585.71    133.31 o
   3   7   5      555.62      590.52     27.51 o
   4   7   5     5299.09     4988.15     70.43 o
   5   7   5    12384.76    12007.83    125.14 o
   6   7   5     3630.16     3580.15     65.43 o
   7   7   5     3039.71     2863.52     60.16 o
   8   7   5        4.05      -15.94     62.24 o
   9   7   5      654.63      703.71     60.21 o
  10   7   5      515.41      502.36    101.47 o
  11   7   5       47.32      111.33    108.00 o
   0   8   5     8414.35     9065.23    201.32 o
   1   8   5     2001.31     2190.90     62.28 o
   2   8   5    23608.64    23355.08    315.91 o
   3   8   5     7203.74     7125.42     92.98 o
   4   8   5    17322.34    17289.28    170.06 o
   5   8   5     1278.91     1279.43     36.30 o
   6   8   5     2651.52     2438.40     60.63 o
   7   8   5      275.39      293.15     35.24 o
   8   8   5       16.06      -74.86     49.91 o
   9   8   5      670.35      551.56     65.26 o
  10   8   5      668.66      605.53    107.60 o
  11   8   5      114.43       65.34    105.69 o
   1   9   5      200.64      312.29     40.40 o
   2   9   5     3043.58     3014.56     77.92 o
   3   9   5     2487.05     2669.28     54.66 o
   4   9   5     2683.24     2632.51     85.58 o
   5   9   5      240.20      156.25     36.06 o
   6   9   5      628.21      744.58     48.59 o
   7   9   5        7.80      -26.91     47.63 o
   8   9   5       23.75       22.75     60.55 o
   9   9   5        3.49       24.60     56.25 o
  10   9   5      423.38      504.92     77.05 o
  11   9   5       13.81      -70.29    133.39 o
   0  10   5       16.65      -18.27    108.78 o
   1  10   5     3628.87     3556.54     88.77 o
   2  10   5      864.63      881.95     90.15 o
   3  10   5     6526.00     6357.40     92.34 o
   4  10   5      912.34      927.57     48.90 o
   5  10   5      990.84      954.44     51.50 o
   6  10   5      101.03      125.77     54.80 o
   7  10   5      367.92      347.60     74.87 o
   8  10   5      201.93      267.13     61.90 o
   9  10   5      270.90      190.09     86.69 o
  10  10   5       95.04      157.58     65.72 o
  11  10   5        3.99      108.59    118.65 o
   1  11   5       46.75       79.81     44.76 o
   2  11   5       17.37      -29.17     40.57 o
   3  11   5       72.53        3.76     55.91 o
   4  11   5     5417.66     4845.01     76.09 o
   5  11   5    13159.23    13261.80    212.43 o
   6  11   5     2670.51     2770.17    101.03 o
   7  11   5      446.46      266.24     65.16 o
   8  11   5      576.18      608.89     83.86 o
   9  11   5       11.51      -16.08     66.51 o
  10  11   5        2.18        7.45     68.60 o
  11  11   5       43.88      121.18    118.65 o
   0  12   5     1822.80     1688.54    251.99 o
   1  12   5     4683.63     4228.80    103.48 o
   2  12   5     3002.61     2954.99     91.03 o
   3  12   5     4946.03     5109.39    103.01 o
   4  12   5      476.54      478.03     36.57 o
   5  12   5      203.08      136.86     55.79 o
   6  12   5      412.29      442.75     65.99 o
   7  12   5      804.59      710.25     75.41 o
   8  12   5      409.96      473.02     69.64 o
   9  12   5      839.29      957.99     81.53 o
  10  12   5     1039.64      980.04     84.46 o
   1  13   5     1597.37     1630.13     75.16 o
   2  13   5     1176.52     1272.92    101.62 o
   3  13   5      163.23      118.02     57.14 o
   4  13   5      648.12      670.30     59.52 o
   5  13   5     4891.67     4820.63    123.12 o
   6  13   5       40.66      -54.03     61.51 o
   7  13   5     1053.06      922.78     82.15 o
   8  13   5       93.79       65.04     79.48 o
   9  13   5       16.35       -5.61     72.65 o
  10  13   5       12.74      -13.93     76.52 o
   0  14   5      168.75      158.65     78.37 o
   1  14   5     2863.29     2794.87     96.28 o
   2  14   5     1842.83     1709.72     82.06 o
   3  14   5    11532.06    11121.69    199.00 o
   4  14   5     2717.50     2597.70     91.80 o
   5  14   5      187.16      153.38     65.19 o
   6  14   5       26.45      -56.15     66.65 o
   7  14   5     1253.19     1358.19    124.17 o
   8  14   5     1232.52     1419.45     90.15 o
   9  14   5      867.14      812.89     87.38 o
  10  14   5      328.37      274.37     86.49 o
   1  15   5       60.75      106.72     61.36 o
   2  15   5     1321.53     1519.61    128.96 o
   3  15   5      246.44      132.31     65.64 o
   4  15   5      276.25      213.31     64.29 o
   5  15   5      628.05      802.66     77.82 o
   6  15   5     2262.97     2101.74    100.20 o
   7  15   5       75.00      112.28     78.11 o
   8  15   5     2273.48     2135.99    103.03 o
   9  15   5        7.66       10.31     78.92 o
   0  16   5     5350.15     5096.22    280.77 o
   1  16   5      376.35      504.72     73.59 o
   2  16   5      422.16      452.28     72.65 o
   3  16   5      219.89      164.37     72.82 o
   4  16   5     1194.31     1360.33    101.21 o
   5  16   5      225.23      147.14     92.37 o
   6  16   5      819.57      858.84     87.40 o
   7  16   5      238.58      341.73     86.19 o
   8  16   5      309.11      233.25     82.68 o
   9  16   5        9.88       17.28     82.83 o
   1  17   5      335.82      286.56     76.56 o
   2  17   5     1418.10     1332.40     96.77 o
   3  17   5       70.06      -50.93     71.47 o
   4  17   5     2341.25     2371.98    123.66 o
   5  17   5      209.40      346.32     82.10 o
   6  17   5     2769.57     2816.40    118.43 o
   7  17   5      234.90      272.71     91.76 o
   8  17   5       69.55      -90.95     81.54 o
   0  18   5      728.91      815.97    128.96 o
   1  18   5     3435.82     3561.77    126.76 o
   2  18   5      344.18      398.69     83.76 o
   3  18   5     2042.13     2029.68    126.70 o
   4  18   5      380.26      387.56     96.43 o
   5  18   5       41.56       53.90     81.51 o
   6  18   5      180.14       79.89     88.25 o
   7  18   5        1.50      -32.84     90.82 o
   8  18   5      239.21      322.28     90.73 o
   1  19   5      925.57      787.29     89.91 o
   2  19   5      469.94      444.79     93.25 o
   3  19   5        2.28      -13.56    132.60 o
   4  19   5       97.64      155.39    122.22 o
   5  19   5      217.63      215.88     90.27 o
   6  19   5       23.74      -33.93     89.03 o
   7  19   5        4.97     -120.76     95.50 o
   0  20   5      136.97      256.58    127.58 o
   1  20   5      943.78      647.59     97.43 o
   2  20   5     1200.44     1432.49    108.27 o
   3  20   5     1633.64     1520.26    172.22 o
   4  20   5      294.56       89.22    102.77 o
   5  20   5      151.90      117.70     93.72 o
   6  20   5      272.07      320.64    107.76 o
   7  20   5      253.27      -33.60    131.54 o
   1  21   5       26.91       -1.01     93.27 o
   2  21   5       78.42        6.54    105.13 o
   3  21   5       42.36      -17.42    144.81 o
   4  21   5      990.16     1052.53    180.33 o
   5  21   5        3.30     -139.96     93.31 o
   6  21   5      638.44      709.18    137.73 o
   0  22   5       25.73      -26.76    141.12 o
   1  22   5       13.98       26.14    100.42 o
   2  22   5      145.32      143.71    150.77 o
   3  22   5      226.44       67.46    161.46 o
   4  22   5      108.30      115.46    157.81 o
   5  22   5       49.27       90.98    134.76 o
   1  23   5      165.86      216.38    110.19 o
   2  23   5       62.14      -42.96    150.43 o
   3  23   5      171.40      225.08    167.52 o
   0  24   5     1219.28     1357.27    202.48 o
   1  24   5       85.51      -31.14    142.76 o
   0   0   6    14531.06    12984.98    340.21 o
   1   0   6    12951.49    14026.18    207.88 o
   2   0   6      568.90      477.35     34.83 o
   3   0   6    46238.70    47342.50    582.56 o
   4   0   6      779.27      738.60     28.02 o
   5   0   6    15089.48    14683.29    239.62 o
   6   0   6      419.27      349.50     62.76 o
   7   0   6     4019.61     3782.17    117.66 o
   8   0   6      390.38      359.79     72.18 o
   9   0   6     1767.52     1703.26     85.01 o
  10   0   6     3032.34     3099.88    160.28 o
  11   0   6        9.80     -230.24    160.34 o
  12   0   6       39.99       78.46    192.21 o
   1   1   6    23160.25    23812.36    198.13 o
   2   1   6     2104.65     2292.85     34.10 o
   3   1   6     2858.13     2976.67     48.99 o
   4   1   6     1259.98     1175.62     25.83 o
   5   1   6      230.08      194.70     30.01 o
   6   1   6     7312.38     7120.29    114.82 o
   7   1   6     1897.93     1722.92     63.27 o
   8   1   6      680.31      679.53     57.12 o
   9   1   6     1432.26     1415.90     73.75 o
  10   1   6       50.32       66.58     64.10 o
  11   1   6        6.56      -25.20    128.61 o
  12   1   6        6.64      -81.32    178.50 o
   0   2   6     4266.50     4226.91     67.77 o
   1   2   6     3687.93     3795.74     36.41 o
   2   2   6     1358.09     1314.94     19.80 o
   3   2   6    33982.34    35257.52    278.00 o
   4   2   6      792.34      893.00     29.95 o
   5   2   6     1490.71     1721.31     43.08 o
   6   2   6     2211.24     2147.20     63.64 o
   7   2   6      240.90      230.24     52.32 o
   8   2   6      351.25      381.37     47.09 o
   9   2   6      342.35      322.38     60.43 o
  10   2   6       39.80       83.42     72.17 o
  11   2   6     1077.59      955.94     97.85 o
  12   2   6      123.56      -23.55    137.00 o
   1   3   6    43360.33    43815.79    338.44 o
   2   3   6      487.36      502.18     18.35 o
   3   3   6     6855.06     6895.30     77.93 o
   4   3   6    11475.74    11035.47    104.62 o
   5   3   6     7260.73     7059.86     75.48 o
   6   3   6    14291.21    13489.35    160.96 o
   7   3   6     2556.64     2709.95     64.22 o
   8   3   6     7558.48     7306.31    138.60 o
   9   3   6     1544.59     1447.78     74.61 o
  10   3   6     1499.92     1406.21     95.27 o
  11   3   6       49.08       51.30     85.85 o
  12   3   6      246.88      -26.86    141.71 o
   0   4   6    13213.23    13936.08    185.67 o
   1   4   6    11202.35    11644.91    103.61 o
   2   4   6     3227.60     3278.53     36.47 o
   3   4   6      421.93      375.64     22.90 o
   4   4   6     1054.98     1111.78     28.10 o
   5   4   6      118.95      114.43     20.64 o
   6   4   6       14.53       36.36     28.52 o
   7   4   6     3688.75     3550.86     60.31 o
   8   4   6     1321.96     1321.45     66.47 o
   9   4   6        1.46      -81.29     54.20 o
  10   4   6      523.36      576.38     83.75 o
  11   4   6      292.92       69.60     98.28 o
  12   4   6      223.52      204.09    152.57 o
   1   5   6    16323.95    16476.48    152.99 o
   2   5   6      310.75      367.32     17.62 o
   3   5   6     1065.54     1074.55     46.67 o
   4   5   6    18427.47    19117.28    161.89 o
   5   5   6     2411.20     2542.70     45.82 o
   6   5   6      470.09      471.67     28.89 o
   7   5   6     9501.19     9360.78    120.27 o
   8   5   6      717.47      709.35     58.87 o
   9   5   6       22.82       50.41     79.05 o
  10   5   6     2201.35     2073.17    125.86 o
  11   5   6      208.49      282.27    105.23 o
  12   5   6       28.69      -72.04    133.63 o
   0   6   6      957.02      945.34     41.65 o
   1   6   6     8759.94     8872.70    106.94 o
   2   6   6     2984.46     2948.77     42.68 o
   3   6   6    46002.68    45352.75    401.20 o
   4   6   6     2450.62     2514.76     45.92 o
   5   6   6      643.19      751.04     31.03 o
   6   6   6      937.86     1068.24     59.84 o
   7   6   6     5163.02     4893.83     88.24 o
   8   6   6       24.33       73.07     38.57 o
   9   6   6     1790.51     1960.23    114.04 o
  10   6   6     1009.05     1024.11    110.45 o
  11   6   6      195.50      159.59    108.61 o
  12   6   6      238.12      103.44    118.06 o
   1   7   6    21310.94    21171.10    252.06 o
   2   7   6     3890.44     3797.85     58.62 o
   3   7   6     5522.46     5725.01     71.53 o
   4   7   6     7704.83     7170.18     90.89 o
   5   7   6    10541.20    10724.90    103.65 o
   6   7   6     5844.35     5666.51     83.99 o
   7   7   6      801.46      891.32     39.63 o
   8   7   6       56.22       59.75     47.70 o
   9   7   6        2.88      -19.91     50.28 o
  10   7   6      203.74      325.94    163.82 o
  11   7   6       69.67      115.16    114.60 o
   0   8   6     9682.74     9938.40    229.55 o
   1   8   6     3423.39     3578.27     66.93 o
   2   8   6       39.56      -17.25     25.46 o
   3   8   6     3250.69     3142.45     73.57 o
   4   8   6     3019.39     2980.55     57.17 o
   5   8   6       63.88       31.44     25.82 o
   6   8   6      247.50      286.88     34.46 o
   7   8   6       20.15      -47.28     39.66 o
   8   8   6      481.69      407.86     61.52 o
   9   8   6       15.80      -26.67     53.21 o
  10   8   6      279.99      287.65    100.41 o
  11   8   6       73.80      115.26    120.12 o
   1   9   6    17880.24    18015.61    255.48 o
   2   9   6     5416.04     5454.13     90.15 o
   3   9   6     2813.65     2793.90     55.65 o
   4   9   6     8203.62     7957.25    112.30 o
   5   9   6     1937.90     1985.97     52.26 o
   6   9   6    12983.12    12556.60    161.65 o
   7   9   6       62.31       35.74     42.06 o
   8   9   6     2935.56     2833.68     90.28 o
   9   9   6      284.51      166.77     82.80 o
  10   9   6       50.99        0.79     67.72 o
  11   9   6       40.18      -97.83    107.50 o
   0  10   6    19212.77    18272.05    371.39 o
   1  10   6     4294.80     4151.59     94.33 o
   2  10   6    12372.23    11291.75    178.34 o
   3  10   6     4847.42     4885.07     78.93 o
   4  10   6     7051.97     7068.16    107.06 o
   5  10   6       40.81      -33.50     41.40 o
   6  10   6        1.31      -64.51     53.04 o
   7  10   6      760.42      631.63     60.99 o
   8  10   6      919.53     1078.96    100.74 o
   9  10   6      296.71      296.76     66.79 o
  10  10   6     2924.32     3061.50    102.74 o
  11  10   6      234.54       50.21    132.48 o
   1  11   6      109.27       61.95     54.55 o
   2  11   6       54.88       64.38     44.30 o
   3  11   6       13.69      -50.18     33.45 o
   4  11   6      857.55      861.47     37.44 o
   5  11   6       60.36      148.74     53.16 o
   6  11   6        1.34       22.49     55.46 o
   7  11   6       86.08       88.79     56.28 o
   8  11   6      116.34      100.96     66.17 o
   9  11   6       21.46      -59.27     65.23 o
  10  11   6       33.68      -73.35     68.67 o
  11  11   6      111.30      112.95    120.85 o
   0  12   6     3160.43     2739.71    126.83 o
   1  12   6       57.94       43.05     57.84 o
   2  12   6     2192.58     2227.19    101.33 o
   3  12   6      760.79      883.00     43.49 o
   4  12   6      683.30      679.48     63.47 o
   5  12   6      272.95      293.70     68.39 o
   6  12   6     2313.88     1890.92     85.61 o
   7  12   6      887.58      815.27     70.48 o
   8  12   6     2063.92     2059.23    102.73 o
   9  12   6       40.32       32.47     69.73 o
  10  12   6      529.17      511.58     79.57 o
   1  13   6       14.74       54.50     50.74 o
   2  13   6     2415.55     2492.68     88.61 o
   3  13   6      811.70      718.20     57.90 o
   4  13   6       23.45      -27.67     34.63 o
   5  13   6       52.17      109.68     60.22 o
   6  13   6     1238.33     1125.26    105.04 o
   7  13   6      384.10      471.33     72.52 o
   8  13   6      853.90      781.68     77.89 o
   9  13   6      306.93      229.54     77.94 o
  10  13   6        1.33      -78.07     77.15 o
   0  14   6     4075.05     4116.06    165.10 o
   1  14   6      825.90      852.65     67.17 o
   2  14   6     1992.16     1856.13     85.49 o
   3  14   6     4873.15     4843.24    102.61 o
   4  14   6      151.66       93.12     58.43 o
   5  14   6      735.64      743.57     74.09 o
   6  14   6      111.35      -22.20     75.76 o
   7  14   6     1379.72     1447.64     91.73 o
   8  14   6      395.91      364.14     75.72 o
   9  14   6      260.25      310.28     80.07 o
  10  14   6      489.67      622.21     89.71 o
   1  15   6     1312.51     1435.50     84.22 o
   2  15   6       91.59       47.99     62.87 o
   3  15   6        9.24      -60.31     62.46 o
   4  15   6       41.76       63.36     62.29 o
   5  15   6     3461.01     3425.19    115.56 o
   6  15   6      374.73      418.12     77.69 o
   7  15   6      146.91      102.24     78.08 o
   8  15   6       23.04     -110.03     73.35 o
   9  15   6      104.06      116.70     84.63 o
   0  16   6    10540.99     9910.52    272.60 o
   1  16   6      875.46      973.03     82.50 o
   2  16   6     2431.73     2531.46    104.71 o
   3  16   6      133.48       90.06     71.65 o
   4  16   6      247.23      374.69     83.05 o
   5  16   6       78.83      -60.67     69.62 o
   6  16   6        0.06       -0.24     74.61 o
   7  16   6      313.89      362.33     85.97 o
   8  16   6      611.72      703.59     88.81 o
   9  16   6      253.25      235.90     86.68 o
   1  17   6      247.73      204.05     78.13 o
   2  17   6      201.34      209.05     76.79 o
   3  17   6        7.59      -33.63     89.71 o
   4  17   6        3.16      -22.74     79.14 o
   5  17   6      917.32      879.57     98.01 o
   6  17   6      147.06       68.63     80.80 o
   7  17   6      556.05      384.99     94.40 o
   8  17   6      179.14      134.26     88.07 o
   0  18   6      625.76      528.65    224.75 o
   1  18   6      622.36      618.03     86.52 o
   2  18   6      380.99      412.11     85.86 o
   3  18   6     2769.74     2620.42    138.89 o
   4  18   6       96.46       50.31     87.23 o
   5  18   6      202.48        8.47    106.17 o
   6  18   6      124.90      260.59     90.42 o
   7  18   6      122.71      108.08     90.09 o
   8  18   6       74.55       69.96     95.03 o
   1  19   6      226.21      188.12     87.90 o
   2  19   6      257.61      358.66     88.30 o
   3  19   6      259.25      142.17    174.05 o
   4  19   6      222.60      116.47     97.94 o
   5  19   6     1662.03     1789.91    114.79 o
   6  19   6      415.01      403.48     95.40 o
   7  19   6       49.65     -115.79    117.05 o
   0  20   6     1696.84     1885.84    163.46 o
   1  20   6      290.23      177.23     87.00 o
   2  20   6     1408.07     1487.21    111.10 o
   3  20   6       97.54      163.50    178.50 o
   4  20   6      589.22      683.36    116.82 o
   5  20   6       76.15      137.71     96.17 o
   6  20   6       86.52      -71.12    117.98 o
   1  21   6      102.03       -6.15     95.20 o
   2  21   6       24.07     -157.74    105.16 o
   3  21   6       64.04     -174.46    133.60 o
   4  21   6       13.27      -19.78    149.50 o
   5  21   6      264.16      300.15    128.44 o
   6  21   6        2.89      -90.04    131.13 o
   0  22   6     3071.85     3272.15    202.38 o
   1  22   6      115.83      129.88    102.62 o
   2  22   6     2331.34     2412.56    191.26 o
   3  22   6        3.05      123.31    155.72 o
   4  22   6       79.44     -114.36    154.98 o
   5  22   6       33.35     -110.32    137.36 o
   1  23   6       10.63     -154.52    103.01 o
   2  23   6      452.44      588.28    170.04 o
   3  23   6        4.68       -6.65    171.14 o
   0  24   6      143.15        8.49    161.07 o
   1  24   6      118.06      -85.20    140.05 o
   1   1   7    60919.03    62898.51    571.64 o
   2   1   7    15471.70    15367.42    204.24 o
   3   1   7    16437.50    17113.70    169.31 o
   4   1   7     2374.39     2417.72     38.72 o
   5   1   7       12.65       19.25     16.21 o
   6   1   7    23135.83    22876.09    278.30 o
   7   1   7     4020.68     4043.22    141.71 o
   8   1   7     9695.62     9687.24    157.16 o
   9   1   7        8.54      -43.29     55.87 o
  10   1   7      949.92      800.68     86.19 o
  11   1   7      393.66      416.12    135.67 o
  12   1   7      131.06       72.36    139.88 o
   0   2   7     4113.69     4131.51     65.68 o
   1   2   7    49320.39    51022.91    374.80 o
   2   2   7    13252.34    14662.15    111.11 o
   3   2   7     5188.93     4989.68     69.90 o
   4   2   7       89.68      171.84     25.72 o
   5   2   7     1647.26     1754.02     42.92 o
   6   2   7      575.68      711.62     34.57 o
   7   2   7      640.86      614.14     51.53 o
   8   2   7      638.91      730.89     48.11 o
   9   2   7     4602.62     4640.64    114.19 o
  10   2   7     1802.68     1908.56    102.32 o
  11   2   7        3.99      -79.07     98.18 o
  12   2   7       51.13      478.09    154.92 o
   1   3   7     4408.26     4455.64     43.97 o
   2   3   7     1893.98     1899.82     27.16 o
   3   3   7        1.85      -14.34      9.56 o
   4   3   7      625.25      575.96     24.24 o
   5   3   7      474.46      465.78     23.68 o
   6   3   7        6.52       50.17     29.62 o
   7   3   7     2840.22     2814.10     65.92 o
   8   3   7      655.07      712.94     59.98 o
   9   3   7        4.80        2.13     55.06 o
  10   3   7       22.64       -6.92     75.90 o
  11   3   7       30.05       87.65     90.09 o
  12   3   7      111.57       65.33    140.86 o
   0   4   7    76497.05    75884.29    830.48 o
   1   4   7     2642.56     2792.53     34.76 o
   2   4   7     5258.03     5333.56     53.02 o
   3   4   7      105.64      138.95     13.23 o
   4   4   7     2023.25     2011.20     33.15 o
   5   4   7      132.58      106.81     22.24 o
   6   4   7     3225.32     3233.81     53.36 o
   7   4   7       26.92       59.75     37.64 o
   8   4   7      920.25      988.30     62.77 o
   9   4   7       49.79        9.41     55.81 o
  10   4   7      421.59      519.75     81.61 o
  11   4   7      458.82      498.76    108.54 o
  12   4   7       63.38      -34.92    150.78 o
   1   5   7     2690.96     2857.65     36.60 o
   2   5   7    48179.55    47901.84    419.00 o
   3   5   7       32.59       56.59     19.80 o
   4   5   7     6810.89     6499.30     68.82 o
   5   5   7     1518.94     1472.31     35.45 o
   6   5   7    10777.52    10229.01    113.51 o
   7   5   7     1377.31     1388.76     48.08 o
   8   5   7    10003.01     9935.18    162.34 o
   9   5   7     2491.31     2363.67    102.64 o
  10   5   7      727.55      598.91    100.47 o
  11   5   7       39.01      -62.41     96.59 o
  12   5   7      102.94      176.45    118.59 o
   0   6   7    12337.10    12640.08    204.33 o
   1   6   7      122.71      102.32     18.94 o
   2   6   7    13750.02    13797.91    133.55 o
   3   6   7      499.93      497.60     22.76 o
   4   6   7      696.26      648.77     28.09 o
   5   6   7        2.90      -23.75     23.62 o
   6   6   7     1131.78     1239.59     46.84 o
   7   6   7      649.34      732.91     48.88 o
   8   6   7      150.39      186.19     45.47 o
   9   6   7       62.12      -21.91     81.74 o
  10   6   7      986.13     1296.42    114.25 o
  11   6   7       50.46      152.59    105.91 o
  12   6   7      516.00      362.16    124.63 o
   1   7   7     6297.04     6537.00     87.95 o
   2   7   7    28447.41    28128.47    255.65 o
   3   7   7     7045.48     7131.00     80.54 o
   4   7   7      457.63      441.59     36.51 o
   5   7   7       54.76       98.94     24.96 o
   6   7   7    10804.17    10528.31    127.05 o
   7   7   7      864.96      878.51     40.45 o
   8   7   7     7679.98     7667.32    188.91 o
   9   7   7      776.02      805.05     63.61 o
  10   7   7      695.88      634.51    112.25 o
  11   7   7       12.19     -189.70    126.47 o
   0   8   7    45527.50    43426.31    636.64 o
   1   8   7     1128.84     1064.33     38.13 o
   2   8   7     1379.20     1341.09     38.34 o
   3   8   7       21.84       24.21     21.17 o
   4   8   7      266.19      297.82     28.93 o
   5   8   7     1643.58     1618.67     43.48 o
   6   8   7     1003.24     1091.68     44.05 o
   7   8   7       94.94       87.16     41.79 o
   8   8   7       19.70       72.14     52.64 o
   9   8   7      153.97      195.72     55.99 o
  10   8   7     2118.75     2087.50    131.37 o
  11   8   7      950.52      993.08    128.59 o
   1   9   7      917.26      986.58     67.71 o
   2   9   7     2267.76     2249.83     57.70 o
   3   9   7       72.37      104.82     26.32 o
   4   9   7       10.22      -10.90     28.81 o
   5   9   7     3554.76     3756.02     77.33 o
   6   9   7       72.32      171.90     41.96 o
   7   9   7     1533.78     1511.19     64.19 o
   8   9   7        6.40      -46.67     55.06 o
   9   9   7       98.27      135.92     61.10 o
  10   9   7        5.19        6.24     63.74 o
  11   9   7        8.68       25.73    115.34 o
   0  10   7      961.96      853.73     76.18 o
   1  10   7    11882.36    11774.99    161.73 o
   2  10   7      156.78       96.18     34.65 o
   3  10   7    10217.67    10203.02    129.68 o
   4  10   7     4713.61     4823.24     87.91 o
   5  10   7      867.62     1081.64     51.65 o
   6  10   7     2283.51     2245.73     76.39 o
   7  10   7      760.95      701.11     62.82 o
   8  10   7      445.37      364.62     63.36 o
   9  10   7     1011.88      985.32     73.25 o
  10  10   7       13.58        6.35     65.85 o
  11  10   7      221.43      121.50    116.24 o
   1  11   7     9815.10     9349.71    163.27 o
   2  11   7    15002.94    15152.11    201.14 o
   3  11   7     5359.95     5371.07    103.86 o
   4  11   7     2247.50     2207.91     58.68 o
   5  11   7      481.39      528.97     68.14 o
   6  11   7      426.22      494.91     58.56 o
   7  11   7     1660.15     1666.66     97.56 o
   8  11   7      346.49      505.00     68.26 o
   9  11   7      689.17      709.36     74.86 o
  10  11   7      294.10      309.81     73.67 o
  11  11   7       49.34       70.68    127.00 o
   0  12   7     6949.96     7253.04    205.74 o
   1  12   7     4171.92     3980.94    102.91 o
   2  12   7    11547.45    11329.54    163.61 o
   3  12   7      731.60      766.41     43.30 o
   4  12   7     1204.42     1189.41     49.85 o
   5  12   7       19.96      -80.64     54.43 o
   6  12   7       87.38       75.69     56.75 o
   7  12   7        1.50      -58.17     58.13 o
   8  12   7     1190.41     1183.83     79.05 o
   9  12   7      820.42      882.26     83.22 o
  10  12   7     2000.23     2090.85     98.76 o
   1  13   7     2014.67     2108.38    115.91 o
   2  13   7    10839.96    10607.83    159.86 o
   3  13   7     1024.22     1057.67     49.68 o
   4  13   7      485.73      550.30     55.81 o
   5  13   7      780.05      888.24     73.98 o
   6  13   7      825.21      806.18     69.35 o
   7  13   7      111.41       80.20     64.03 o
   8  13   7      378.92      362.25     71.45 o
   9  13   7       61.48      170.98     75.58 o
  10  13   7        6.83      -23.63     80.58 o
   0  14   7    24669.87    24081.67    499.06 o
   1  14   7     9571.65     9947.15    184.01 o
   2  14   7    11277.79    11015.11    196.95 o
   3  14   7      628.62      625.02     47.97 o
   4  14   7      239.29      282.82     62.29 o
   5  14   7      121.21        0.53     65.12 o
   6  14   7       18.42       -6.42     67.58 o
   7  14   7      100.56       40.39     68.72 o
   8  14   7      423.41      432.00     78.25 o
   9  14   7      551.83      601.86     82.57 o
  10  14   7     1133.94     1235.28    192.63 o
   1  15   7     2899.20     3033.69    107.54 o
   2  15   7        7.64       59.17     63.11 o
   3  15   7     1090.37     1071.83     65.63 o
   4  15   7      485.19      556.33    106.58 o
   5  15   7        0.61      -90.30     66.62 o
   6  15   7      304.18      135.19     74.15 o
   7  15   7      543.92      576.41     78.66 o
   8  15   7      183.25       44.28     78.05 o
   9  15   7        1.40       -0.89     81.73 o
   0  16   7     7484.76     6839.63    227.59 o
   1  16   7      104.07       59.00     70.01 o
   2  16   7      697.36      624.44     77.83 o
   3  16   7      124.60      134.18     55.62 o
   4  16   7      260.05      195.66    167.89 o
   5  16   7      119.79      -22.22     71.36 o
   6  16   7      129.81      135.58     78.54 o
   7  16   7       41.27       52.86     78.72 o
   8  16   7       52.55       -1.14     80.50 o
   9  16   7       58.08        7.20     83.24 o
   1  17   7      461.42      437.71    121.01 o
   2  17   7     2852.42     2757.01    107.62 o
   3  17   7      534.46      371.33     90.89 o
   4  17   7      187.31      105.24     83.28 o
   5  17   7      350.98      392.10     81.53 o
   6  17   7      298.13      172.89     84.83 o
   7  17   7       49.57      -10.24     77.79 o
   8  17   7      379.97      390.79     89.60 o
   0  18   7     8647.07     9214.30    278.92 o
   1  18   7     1548.19     1780.85    105.67 o
   2  18   7     3809.35     3811.36    165.67 o
   3  18   7      394.00      377.52     97.39 o
   4  18   7      673.26      639.93     97.98 o
   5  18   7       41.21      -28.51     80.28 o
   6  18   7      171.94      143.57     89.00 o
   7  18   7       75.39       40.50     80.78 o
   8  18   7      317.75      215.48    110.11 o
   1  19   7        3.86       38.36     86.01 o
   2  19   7      537.50      614.32     77.19 o
   3  19   7      147.29      -30.46    126.53 o
   4  19   7      440.20      373.24     97.77 o
   5  19   7       63.10       31.93     87.83 o
   6  19   7      107.86       50.31    102.07 o
   7  19   7       11.33     -171.28    114.18 o
   0  20   7     5449.95     5837.34    240.61 o
   1  20   7     1733.58     1778.37    113.91 o
   2  20   7     1047.05     1178.42    105.15 o
   3  20   7      150.83      145.14    139.56 o
   4  20   7        3.46      -53.78     97.23 o
   5  20   7      159.91       14.03    124.03 o
   6  20   7        1.93      -61.07    104.01 o
   1  21   7       79.44      -54.13     93.60 o
   2  21   7      473.38      599.73    120.13 o
   3  21   7       53.56      111.10    146.95 o
   4  21   7       64.62       -3.79    159.46 o
   5  21   7      147.86      237.76    125.68 o
   6  21   7      306.22      319.24    116.89 o
   0  22   7       26.42       37.96    160.34 o
   1  22   7       78.18      108.63     84.60 o
   2  22   7      261.21      458.35    167.04 o
   3  22   7      237.81       -9.49    190.49 o
   4  22   7      324.00      106.71    170.27 o
   1  23   7      390.82      459.70    116.92 o
   2  23   7       18.11       47.65    170.54 o
   3  23   7      400.90      507.10    176.21 o
   0   0   8   102544.83    94333.66   2260.21 o
   1   0   8    37508.31    37867.95    534.41 o
   2   0   8    37487.73    37261.37    527.39 o
   3   0   8     7665.07     8233.83    141.69 o
   4   0   8     8480.08     8440.41    126.22 o
   5   0   8      425.41      478.66     37.09 o
   6   0   8    10777.52    10924.40    277.00 o
   7   0   8      471.64      464.55     79.52 o
   8   0   8      330.86      262.79    135.50 o
   9   0   8     3447.44     3975.08    172.61 o
  10   0   8      394.08      328.14    112.57 o
  11   0   8       71.19      100.04    176.10 o
  12   0   8      137.11      195.63    198.03 o
   1   1   8    18526.88    19133.17    200.83 o
   2   1   8    17540.47    17813.63    173.36 o
   3   1   8     1569.06     1519.42     41.57 o
   4   1   8    14825.08    14891.36    143.27 o
   5   1   8     2823.93     2838.38     42.11 o
   6   1   8     2991.21     2909.20     74.85 o
   7   1   8     5275.49     5071.34    103.85 o
   8   1   8      467.95      501.43     57.94 o
   9   1   8     1062.07     1112.58    132.48 o
  10   1   8      698.45      815.12    103.80 o
  11   1   8        2.20      135.91    101.13 o
  12   1   8       17.39      164.07    147.65 o
   0   2   8     5903.87     6645.82     96.59 o
   1   2   8      283.01      334.26     19.06 o
   2   2   8     5331.52     5639.89     56.48 o
   3   2   8      514.40      571.53     20.87 o
   4   2   8       54.13       60.72     18.98 o
   5   2   8     1035.28     1120.31     34.26 o
   6   2   8      636.23      622.65     38.35 o
   7   2   8       49.71       93.58     45.81 o
   8   2   8      854.70      833.35     62.47 o
   9   2   8       10.94        5.24     83.35 o
  10   2   8        6.16      -60.29     84.86 o
  11   2   8       69.33      174.07    145.11 o
  12   2   8       81.13      147.13    151.76 o
   1   3   8    18779.87    19173.79    148.54 o
   2   3   8    11178.63    10789.41     93.80 o
   3   3   8    22192.63    22228.39    181.97 o
   4   3   8    15410.68    15394.46    141.45 o
   5   3   8    32851.92    32163.85    291.73 o
   6   3   8    12083.07    11427.35    132.36 o
   7   3   8    12712.45    12154.62    176.82 o
   8   3   8     2453.99     2227.90     79.43 o
   9   3   8      882.25      961.19     91.46 o
  10   3   8      214.11      221.74     78.99 o
  11   3   8       15.57      -31.22     85.40 o
  12   3   8       19.25       47.09    141.60 o
   0   4   8    40742.54    42452.00    492.16 o
   1   4   8    27499.25    28022.52    251.14 o
   2   4   8    10429.16    10673.58     93.58 o
   3   4   8     8362.95     9051.41     84.24 o
   4   4   8     3384.27     3115.83     40.11 o
   5   4   8       70.16       31.69     18.88 o
   6   4   8      392.78      427.97     33.23 o
   7   4   8      188.34      229.49     37.89 o
   8   4   8      271.86      230.09     54.55 o
   9   4   8     1951.77     1712.36     80.69 o
  10   4   8       14.18       27.36     75.93 o
  11   4   8      336.79      439.84     96.07 o
  12   4   8      432.83      715.72    233.66 o
   1   5   8     8547.42     8951.63     85.13 o
   2   5   8       36.91       89.73     16.92 o
   3   5   8     7313.50     7784.11     71.25 o
   4   5   8      952.68      953.77     28.99 o
   5   5   8     1757.38     1677.52     39.03 o
   6   5   8     1763.13     1751.33     44.39 o
   7   5   8      976.45     1090.28     50.35 o
   8   5   8      293.13      336.56     51.50 o
   9   5   8      378.09      442.46     75.77 o
  10   5   8        9.94      -18.19     88.19 o
  11   5   8       56.22       97.24    101.98 o
  12   5   8       37.86       -3.13    114.07 o
   0   6   8     1523.71     1404.29     65.03 o
   1   6   8    12185.69    12398.64    132.98 o
   2   6   8      873.17      831.34     25.04 o
   3   6   8      656.73      662.61     25.11 o
   4   6   8    10545.32    10591.18    113.58 o
   5   6   8      290.03      291.03     28.25 o
   6   6   8      108.16      122.93     31.83 o
   7   6   8     4494.90     4310.90     81.47 o
   8   6   8     2279.17     2329.42    104.94 o
   9   6   8      677.70      895.37     92.95 o
  10   6   8      147.34      -98.02     90.56 o
  11   6   8      506.75      470.61    113.28 o
   1   7   8     1902.32     2027.52     46.77 o
   2   7   8       63.14       73.99     19.76 o
   3   7   8     6105.80     5905.67     71.40 o
   4   7   8     2328.68     2271.36     44.96 o
   5   7   8    16277.60    16052.01    153.16 o
   6   7   8     6966.47     6882.12     96.34 o
   7   7   8     2869.96     2943.78     65.60 o
   8   7   8      520.71      489.62     49.45 o
   9   7   8      517.25      523.09     62.34 o
  10   7   8      155.10      196.16     96.04 o
  11   7   8       34.89     -157.44    106.45 o
   0   8   8    19265.94    19695.40    326.48 o
   1   8   8       86.16      107.10     26.91 o
   2   8   8        5.85       -1.65     24.91 o
   3   8   8    10301.86    10543.10    111.73 o
   4   8   8       38.88       70.48     27.14 o
   5   8   8     1027.77     1104.52     40.48 o
   6   8   8     5629.92     5491.45     96.49 o
   7   8   8      639.60      665.65     59.65 o
   8   8   8     1094.29     1148.33     66.91 o
   9   8   8       43.75       88.93     80.51 o
  10   8   8      550.25      665.87    109.36 o
  11   8   8      649.89      913.64    128.13 o
   1   9   8     9506.20    10241.51    130.36 o
   2   9   8     6936.02     7261.73     92.20 o
   3   9   8     6802.88     6855.98     89.41 o
   4   9   8     5750.29     5237.51     80.14 o
   5   9   8    11391.83    10974.00    134.66 o
   6   9   8     8608.56     8578.03    127.52 o
   7   9   8     9224.43     9098.78    171.00 o
   8   9   8       66.89       32.20     57.42 o
   9   9   8     1182.29     1193.59     73.81 o
  10   9   8        0.54      -18.19     63.88 o
  11   9   8        6.42      -65.25    129.33 o
   0  10   8       25.27      -56.00     41.75 o
   1  10   8    13195.53    12836.33    158.31 o
   2  10   8     6453.15     6227.38     94.51 o
   3  10   8     6968.39     6869.37    111.40 o
   4  10   8    15457.72    15276.48    173.82 o
   5  10   8      112.10      134.49     44.15 o
   6  10   8        4.00      -22.35     41.86 o
   7  10   8      631.53      723.97     62.36 o
   8  10   8     1538.67     1616.43     78.40 o
   9  10   8     3112.42     3089.51    131.07 o
  10  10   8      432.99      440.67    136.44 o
  11  10   8     1716.08     1867.79    147.45 o
   1  11   8     1078.61     1169.11     58.94 o
   2  11   8     1820.10     1983.44     62.19 o
   3  11   8     1489.73     1517.67     49.51 o
   4  11   8     3565.72     3539.78     65.37 o
   5  11   8        1.97      -53.59     45.94 o
   6  11   8      507.87      396.51     57.10 o
   7  11   8     1048.72     1085.84     70.44 o
   8  11   8      677.64      554.53     70.31 o
   9  11   8       87.67       17.35     68.60 o
  10  11   8       96.02       55.89     71.60 o
   0  12   8    19143.97    19420.67    406.88 o
   1  12   8     3525.93     3422.25     82.79 o
   2  12   8     4958.18     4487.24     93.78 o
   3  12   8      592.81      576.35     41.64 o
   4  12   8     6137.45     6257.17    128.96 o
   5  12   8      886.80      765.16     60.56 o
   6  12   8      197.10      270.15     60.18 o
   7  12   8       59.87       25.89     62.09 o
   8  12   8      231.64      186.63     66.92 o
   9  12   8     1552.62     1547.48     89.47 o
  10  12   8       21.87       54.25     76.45 o
   1  13   8      678.20      743.00     53.25 o
   2  13   8     3455.43     3803.22     90.52 o
   3  13   8     1664.53     1753.42     58.74 o
   4  13   8     3365.82     3275.05     98.55 o
   5  13   8     1200.24     1184.99     70.53 o
   6  13   8     1415.85     1439.52     78.11 o
   7  13   8      579.09      679.81     73.21 o
   8  13   8       23.83        4.62     68.58 o
   9  13   8       28.51      -37.80     73.49 o
  10  13   8      311.65      248.42     81.05 o
   0  14   8     1621.77     1842.86    119.76 o
   1  14   8     1541.79     1576.40     68.50 o
   2  14   8     3019.23     3092.74    134.96 o
   3  14   8     4291.59     4361.00    121.03 o
   4  14   8      358.59      325.04     63.47 o
   5  14   8       48.98      137.21     58.42 o
   6  14   8       22.38       81.02     61.49 o
   7  14   8       44.29       13.08     67.43 o
   8  14   8      134.62       78.60     72.99 o
   9  14   8      985.59     1199.40     91.53 o
  10  14   8       65.70      -21.19    130.39 o
   1  15   8       90.32      160.91     66.20 o
   2  15   8     2521.37     2561.07     83.80 o
   3  15   8      165.92      249.79     48.52 o
   4  15   8      269.07      135.98     71.33 o
   5  15   8      720.72      725.10    104.65 o
   6  15   8      648.34      641.93     74.47 o
   7  15   8      122.25      179.34     73.35 o
   8  15   8       26.98      -13.45     75.96 o
   9  15   8       79.83       22.74     84.74 o
   0  16   8      262.11      399.08    128.99 o
   1  16   8    10783.24    10802.42    176.92 o
   2  16   8     2206.35     2184.55     82.34 o
   3  16   8     6531.92     6465.75    115.77 o
   4  16   8      536.09      436.67    104.05 o
   5  16   8       48.86       60.77     72.65 o
   6  16   8      497.09      378.73     75.99 o
   7  16   8      202.45      141.10     74.96 o
   8  16   8      270.77      331.44     84.99 o
   9  16   8      461.65      574.82    107.24 o
   1  17   8      217.66      226.55     64.57 o
   2  17   8      289.23      258.48     68.50 o
   3  17   8       32.41      -63.05     75.31 o
   4  17   8      609.17      598.54     90.75 o
   5  17   8      443.40      353.27     76.33 o
   6  17   8       18.56     -108.89     72.60 o
   7  17   8      153.32      116.55     80.76 o
   8  17   8      408.54      372.90    105.99 o
   0  18   8      375.02      456.95    115.67 o
   1  18   8      566.14      731.57     74.54 o
   2  18   8       93.26       74.59     64.00 o
   3  18   8      353.41      267.87     78.46 o
   4  18   8      727.16      968.41    117.86 o
   5  18   8        0.31     -108.00     72.00 o
   6  18   8      117.01      -66.26    124.57 o
   7  18   8       20.80      -81.16    100.15 o
   8  18   8      320.84      561.85    189.85 o
   1  19   8        0.04       24.06     68.72 o
   2  19   8        4.50      -48.89     69.21 o
   3  19   8      392.23      274.57     95.99 o
   4  19   8        5.16      125.82    117.07 o
   5  19   8      636.01      708.81    155.07 o
   6  19   8      912.14     1127.15    123.15 o
   7  19   8       74.23      -68.22    109.96 o
   0  20   8     2105.01     2113.81    130.83 o
   1  20   8     1191.02     1181.79     89.89 o
   2  20   8       50.89       19.08    116.23 o
   3  20   8     2362.11     2636.32    184.74 o
   4  20   8      154.23      181.81    139.53 o
   5  20   8        0.92       46.64    101.34 o
   6  20   8      273.97      339.61    113.39 o
   1  21   8      120.22       22.54     82.01 o
   2  21   8     1097.61     1249.92    152.04 o
   3  21   8       10.24      115.33    155.27 o
   4  21   8      100.93       27.91    124.41 o
   5  21   8      247.20      183.20    115.07 o
   0  22   8      146.01      160.12    111.10 o
   1  22   8     2447.49     2500.66    118.77 o
   2  22   8      562.29      529.56    131.34 o
   3  22   8     1302.43     1423.19    179.43 o
   4  22   8      185.69      212.65    130.47 o
   1  23   8       23.22      -18.67    105.85 o
   2  23   8      326.84       42.32    152.67 o
   3  23   8      754.75      805.17    146.16 o
   1   1   9      250.24      272.26     41.96 o
   2   1   9     2885.67     2812.76     44.47 o
   3   1   9    16584.62    16780.38    201.90 o
   4   1   9     8022.74     8582.47     99.30 o
   5   1   9    51111.82    50783.36    447.61 o
   6   1   9     1696.07     1696.47     61.97 o
   7   1   9    15608.55    14876.79    231.56 o
   8   1   9      265.89      321.25     61.21 o
   9   1   9     1349.89     1208.45     92.33 o
  10   1   9       62.60     -105.74     70.49 o
  11   1   9       58.64       34.47    102.26 o
  12   1   9       88.27       84.08    228.86 o
   0   2   9    28500.50    29127.28    328.95 o
   1   2   9     4133.65     4625.81     51.71 o
   2   2   9      576.12      527.97     21.69 o
   3   2   9    58859.68    60325.48    558.29 o
   4   2   9      679.60      728.05     33.17 o
   5   2   9      241.28      218.88     25.47 o
   6   2   9       58.05       65.12     19.86 o
   7   2   9      505.59      591.25     76.63 o
   8   2   9      130.15       78.93     51.25 o
   9   2   9     4963.29     4476.17    117.29 o
  10   2   9      312.51      143.86     76.04 o
  11   2   9      195.82      261.46    204.06 o
  12   2   9      292.53       89.02    154.40 o
   1   3   9       64.43       53.61     12.48 o
   2   3   9      507.27      676.44     20.42 o
   3   3   9       67.98       67.32     15.01 o
   4   3   9    12886.26    13797.64    129.22 o
   5   3   9     2602.44     2651.01     49.18 o
   6   3   9      433.27      442.09     24.43 o
   7   3   9      266.10      262.40     30.52 o
   8   3   9       35.20      -34.96     52.61 o
   9   3   9      180.62      152.50     61.81 o
  10   3   9      703.01      674.06     87.41 o
  11   3   9        1.51      122.52    129.10 o
  12   3   9       27.89      157.86    140.98 o
   0   4   9    72403.84    72269.60    887.75 o
   1   4   9     4456.98     4818.32     57.80 o
   2   4   9     1343.79     1439.38     26.17 o
   3   4   9    10544.58    10237.62    109.75 o
   4   4   9     4952.80     5157.17     59.54 o
   5   4   9     1126.95     1210.18     36.42 o
   6   4   9     5718.13     5691.63     76.71 o
   7   4   9     4221.69     4248.90     83.50 o
   8   4   9     1502.52     1665.99    111.13 o
   9   4   9      260.85      194.82     60.63 o
  10   4   9       28.43       72.66     76.99 o
  11   4   9       61.26      -52.20     89.20 o
  12   4   9       24.68     -250.27    175.76 o
   1   5   9     8400.40     8537.42     83.03 o
   2   5   9    16632.58    17231.61    163.29 o
   3   5   9    12721.47    13077.46    116.36 o
   4   5   9     1114.97      935.83     25.82 o
   5   5   9    37729.64    37559.69    321.30 o
   6   5   9     1197.10     1133.29     38.72 o
   7   5   9    21120.63    20081.52    234.49 o
   8   5   9     1627.51     1634.49     60.50 o
   9   5   9      665.34      761.57     69.11 o
  10   5   9       96.93       45.99     79.95 o
  11   5   9       17.96      149.47    100.97 o
  12   5   9       25.69      -22.06    165.35 o
   0   6   9      287.09      305.65     48.38 o
   1   6   9     7583.64     7552.93     76.19 o
   2   6   9      322.80      283.32     21.13 o
   3   6   9     9526.41     9598.51    102.14 o
   4   6   9     1441.90     1479.27     39.07 o
   5   6   9      364.20      303.34     27.88 o
   6   6   9      710.27      713.62     36.30 o
   7   6   9     2210.10     2262.54     53.40 o
   8   6   9      121.93       37.51     47.33 o
   9   6   9     1271.76     1173.42    103.08 o
  10   6   9        2.38       30.96     90.84 o
  11   6   9      336.80      375.57    111.06 o
   1   7   9      114.48      106.07     25.70 o
   2   7   9     4562.71     4564.74     76.54 o
   3   7   9     4136.31     3860.02     56.29 o
   4   7   9     4510.61     4553.76     63.38 o
   5   7   9    17021.15    16589.69    158.46 o
   6   7   9       81.73      140.03     34.79 o
   7   7   9     3743.00     3718.30     72.86 o
   8   7   9      162.28      159.84     46.04 o
   9   7   9      586.33      622.50     81.64 o
  10   7   9      330.01      256.60     97.93 o
  11   7   9       18.45       22.17    110.94 o
   0   8   9    19220.70    20431.39    323.04 o
   1   8   9     6209.82     6195.69     93.23 o
   2   8   9      203.14      152.97     23.34 o
   3   8   9    15580.33    15284.22    152.60 o
   4   8   9      363.32      354.09     30.55 o
   5   8   9      531.57      531.45     38.53 o
   6   8   9     3071.14     3067.53     75.54 o
   7   8   9     1915.81     2011.92     65.62 o
   8   8   9       91.15       64.95     55.57 o
   9   8   9     2774.30     2404.66     95.16 o
  10   8   9      480.91      504.34    105.73 o
  11   8   9     1042.12     1094.47    130.49 o
   1   9   9      859.44      909.93     39.88 o
   2   9   9     4616.44     4678.51     70.44 o
   3   9   9     1853.45     1881.59     51.95 o
   4   9   9      226.97      214.23     31.29 o
   5   9   9     1481.69     1383.19     52.36 o
   6   9   9      467.98      481.02     47.20 o
   7   9   9      416.70      442.82     50.84 o
   8   9   9      183.98      290.14     60.70 o
   9   9   9      334.20      243.85     64.40 o
  10   9   9       15.70      -25.21     66.70 o
  11   9   9        0.44     -100.62    114.73 o
   0  10   9     1097.20     1147.69     66.79 o
   1  10   9      863.91      851.04     49.08 o
   2  10   9     2221.95     2240.61     53.18 o
   3  10   9     4780.16     4750.62     74.67 o
   4  10   9      521.78      561.97     32.45 o
   5  10   9     1959.19     1980.91     60.27 o
   6  10   9      261.90      236.53     46.84 o
   7  10   9      150.72      163.23     49.16 o
   8  10   9       10.55      -85.78     57.18 o
   9  10   9        2.34       40.13     65.64 o
  10  10   9      594.82      439.09     80.08 o
  11  10   9       74.77       24.72    119.64 o
   1  11   9       68.12        7.90     35.60 o
   2  11   9      642.22      731.92     43.35 o
   3  11   9     4915.19     4651.32     75.69 o
   4  11   9      539.68      588.78     45.25 o
   5  11   9    12999.85    13016.70    200.55 o
   6  11   9      746.12      695.15     62.92 o
   7  11   9     2518.24     2535.66     87.44 o
   8  11   9       31.18      -43.95     61.52 o
   9  11   9      360.75      260.80     71.21 o
  10  11   9      251.08      350.68     75.38 o
   0  12   9      468.52      469.13     76.82 o
   1  12   9    10514.69    10286.21    140.79 o
   2  12   9       73.16      -15.86     37.57 o
   3  12   9     7992.90     7792.82    106.92 o
   4  12   9      236.89      258.19     34.35 o
   5  12   9      168.60      143.90     53.03 o
   6  12   9      142.66       90.61     56.23 o
   7  12   9      363.27      277.10     63.62 o
   8  12   9      457.51      488.80     87.99 o
   9  12   9     2230.85     2262.18    100.19 o
  10  12   9       49.50      -82.06     75.08 o
   1  13   9      898.01     1015.32     75.51 o
   2  13   9     1068.85     1047.12     54.61 o
   3  13   9     4217.50     4248.77     80.97 o
   4  13   9       98.17       47.62     48.26 o
   5  13   9     6302.57     6183.47    128.38 o
   6  13   9      508.92      388.85     64.31 o
   7  13   9       67.73      -21.65     63.87 o
   8  13   9      106.11       71.76     70.37 o
   9  13   9      113.34      166.79     78.52 o
  10  13   9        7.90      -26.10     78.65 o
   0  14   9       81.44       91.31     63.54 o
   1  14   9     8103.97     7799.39    125.78 o
   2  14   9       60.48       31.87     45.90 o
   3  14   9    11542.24    11637.50    147.12 o
   4  14   9      322.97      355.38     58.00 o
   5  14   9      142.53      116.14     63.45 o
   6  14   9       90.73       14.75     63.78 o
   7  14   9     1110.42     1230.38     83.70 o
   8  14   9      286.37      264.09     92.02 o
   9  14   9     1406.85     1536.95     97.53 o
   1  15   9       19.41       73.67     48.02 o
   2  15   9      472.85      461.33     53.09 o
   3  15   9      182.75      155.27     43.78 o
   4  15   9      870.77      631.30    106.12 o
   5  15   9     1322.02     1328.76     78.56 o
   6  15   9        7.72        0.98     68.36 o
   7  15   9      743.25      858.51     93.46 o
   8  15   9      645.53      507.16     85.20 o
   9  15   9       17.17      -37.66     99.18 o
   0  16   9     3078.66     3451.24    201.51 o
   1  16   9      191.22      280.35     56.93 o
   2  16   9      343.02      390.68     60.01 o
   3  16   9      162.39       65.80     54.75 o
   4  16   9       68.05       25.24     67.40 o
   5  16   9      102.27      -36.44     67.02 o
   6  16   9      717.72      958.86     81.13 o
   7  16   9      225.38      267.18     77.39 o
   8  16   9        2.10      -84.27     89.96 o
   9  16   9       83.56       27.59    100.56 o
   1  17   9      607.75      624.10     77.00 o
   2  17   9     1009.35      982.67     68.41 o
   3  17   9      790.02      797.73     80.94 o
   4  17   9      494.61      264.65     75.58 o
   5  17   9     2024.51     1975.19    112.35 o
   6  17   9       82.24       38.63     74.11 o
   7  17   9      184.11      156.24     98.22 o
   8  17   9      822.33      908.80    115.11 o
   0  18   9      119.28       73.94     83.33 o
   1  18   9    10631.13    10655.24    170.74 o
   2  18   9     1597.42     1681.66     98.56 o
   3  18   9     1907.16     2041.80    116.71 o
   4  18   9      489.82      404.94     82.11 o
   5  18   9      229.34      134.80     97.13 o
   6  18   9       22.62     -142.32     94.88 o
   7  18   9      375.31      366.27    109.92 o
   8  18   9       22.67       -5.64    103.00 o
   1  19   9     1502.16     1597.80     82.51 o
   2  19   9        2.87      -92.80     62.72 o
   3  19   9      167.18      176.72    103.74 o
   4  19   9      161.84      194.18    110.24 o
   5  19   9        5.26      -91.23     97.03 o
   6  19   9        3.21       29.87    100.28 o
   7  19   9      112.70       34.90    105.83 o
   0  20   9       30.28      -18.06     96.22 o
   1  20   9     4125.22     4078.87    113.66 o
   2  20   9      406.72      316.48     95.18 o
   3  20   9     1216.42     1226.40    134.04 o
   4  20   9      289.42      280.47    118.52 o
   5  20   9        7.05     -163.22    108.81 o
   6  20   9       10.79      -20.46    109.36 o
   1  21   9      740.54      752.91     82.55 o
   2  21   9      700.40      810.05    106.28 o
   3  21   9      455.52      332.63    121.23 o
   4  21   9       46.02       54.55    117.54 o
   5  21   9      368.40      556.03    117.28 o
   0  22   9      248.76      166.36    106.58 o
   1  22   9      374.83      166.23     93.36 o
   2  22   9        2.01      -20.86    137.84 o
   3  22   9      249.42      559.22    131.59 o
   4  22   9       22.21      -84.92    124.68 o
   1  23   9       53.63       -6.44    104.86 o
   2  23   9        2.77      -97.12    120.32 o
   3  23   9        1.18        7.48    126.19 o
   0   0  10     9529.25     9590.38    284.37 o
   1   0  10    16831.05    16890.35    394.82 o
   2   0  10      293.24      299.64     30.84 o
   3   0  10     3589.88     4057.23    157.94 o
   4   0  10     6161.98     6679.65    111.84 o
   5   0  10     1536.16     1510.07     54.08 o
   6   0  10     1795.28     1848.38     71.41 o
   7   0  10      219.42      184.47     78.01 o
   8   0  10     1154.90     1379.95    271.18 o
   9   0  10     3225.98     2947.82    177.82 o
  10   0  10      724.96      644.51    119.67 o
  11   0  10      866.06      893.19    208.99 o
  12   0  10      120.50     -299.10    199.40 o
   1   1  10    15129.34    15486.66    169.75 o
   2   1  10     4989.31     5514.67     74.20 o
   3   1  10     2967.30     2615.04    103.75 o
   4   1  10       65.33       44.92     22.45 o
   5   1  10     1233.15     1322.18     35.54 o
   6   1  10     2872.32     2912.77     48.38 o
   7   1  10      759.92      959.34     65.95 o
   8   1  10      557.34      611.45     79.34 o
   9   1  10     1587.02     1730.84    120.46 o
  10   1  10      135.97      148.82     75.62 o
  11   1  10        6.61      -81.11     99.05 o
  12   1  10        9.76      127.96    150.09 o
   0   2  10     2035.42     2144.61     43.58 o
   1   2  10     6734.58     6760.35     71.29 o
   2   2  10       56.23       64.59     14.45 o
   3   2  10     2743.22     2554.20     49.55 o
   4   2  10      191.32      212.04     25.43 o
   5   2  10     2634.45     2903.78     48.16 o
   6   2  10       62.52       51.46     20.28 o
   7   2  10       24.61       38.32     42.11 o
   8   2  10      223.22      158.26    101.22 o
   9   2  10      359.93      356.36     72.68 o
  10   2  10       28.25      -36.12     73.63 o
  11   2  10      531.85      447.23    110.04 o
  12   2  10      133.14       -7.85    152.79 o
   1   3  10     4922.76     4364.98     48.22 o
   2   3  10    20333.32    22088.55    191.72 o
   3   3  10     9598.37     9294.94     91.51 o
   4   3  10    11217.99    10951.07    109.06 o
   5   3  10     1488.53     1612.05     39.67 o
   6   3  10     9874.53     9643.76    101.09 o
   7   3  10     7030.57     7028.68     97.32 o
   8   3  10      905.97      885.66     65.44 o
   9   3  10      419.89      445.92     66.70 o
  10   3  10      222.79      384.84     95.91 o
  11   3  10       67.47       62.74    105.47 o
  12   3  10        7.62     -151.71    142.03 o
   0   4  10     3368.16     3473.22     72.58 o
   1   4  10     8269.25     7806.77     74.30 o
   2   4  10     5969.56     6415.17     63.47 o
   3   4  10     2012.99     2143.99     36.58 o
   4   4  10     1136.14     1293.81     33.03 o
   5   4  10        3.05      -25.68     23.49 o
   6   4  10      101.51       68.86     29.55 o
   7   4  10       11.32       27.47     40.53 o
   8   4  10     1459.13     1449.28     83.70 o
   9   4  10     1011.26     1030.33     75.41 o
  10   4  10      674.10      807.75     94.49 o
  11   4  10      535.81      406.65    113.08 o
  12   4  10        6.88     -215.42    177.13 o
   1   5  10     7485.24     7430.53     86.18 o
   2   5  10      922.45     1033.92     28.15 o
   3   5  10      157.54       64.65     18.29 o
   4   5  10    10021.50    10016.97    103.66 o
   5   5  10     2352.97     2266.71     40.68 o
   6   5  10     3611.20     3644.00     63.27 o
   7   5  10      387.18      466.40     35.00 o
   8   5  10      288.56      314.16     44.97 o
   9   5  10      164.80      154.34     61.69 o
  10   5  10      107.14      175.18     84.43 o
  11   5  10       59.17      197.54    173.50 o
   0   6  10     2669.46     2934.02     58.14 o
   1   6  10    39102.74    38382.48    321.38 o
   2   6  10    11244.28    11882.98    120.87 o
   3   6  10     5597.93     5383.83     68.50 o
   4   6  10      212.21      228.33     24.96 o
   5   6  10     2518.94     2417.24     49.13 o
   6   6  10     1374.02     1393.56     43.45 o
   7   6  10       82.69       77.52     33.10 o
   8   6  10       47.40      -11.92     43.74 o
   9   6  10      845.31      955.12    101.27 o
  10   6  10      110.41      -49.79     97.12 o
  11   6  10      645.64      582.00    119.02 o
   1   7  10    14917.61    14592.04    144.13 o
   2   7  10      342.42      455.24     35.09 o
   3   7  10     6797.84     6651.06     80.25 o
   4   7  10     2571.85     2577.37     45.09 o
   5   7  10      266.02      275.02     27.81 o
   6   7  10     2115.47     2079.74     55.91 o
   7   7  10     5822.88     6046.25    154.91 o
   8   7  10      964.40      881.70     56.51 o
   9   7  10      391.63      323.86     62.12 o
  10   7  10      238.22      226.93    103.26 o
  11   7  10        5.28       44.73    105.85 o
   0   8  10     2554.28     2333.92     80.73 o
   1   8  10     5225.31     5229.72     86.31 o
   2   8  10     4778.17     4593.68     64.18 o
   3   8  10      915.73     1003.45     33.72 o
   4   8  10       72.00        9.95     22.37 o
   5   8  10     3240.34     3248.02     68.90 o
   6   8  10      297.58      325.27     44.69 o
   7   8  10      666.19      660.11     51.72 o
   8   8  10      101.05      170.37     85.70 o
   9   8  10      229.40      195.65     65.81 o
  10   8  10      426.80      573.56    142.46 o
  11   8  10        1.06      -11.76    117.96 o
   1   9  10    21357.10    21219.23    240.22 o
   2   9  10     2501.08     2310.15     51.50 o
   3   9  10     7573.47     7393.05     89.42 o
   4   9  10     3205.54     3290.86     55.46 o
   5   9  10      227.07      228.71     37.44 o
   6   9  10     4036.05     4065.88     89.03 o
   7   9  10      894.83      946.92     58.14 o
   8   9  10     1606.46     1454.90     75.65 o
   9   9  10      599.02      687.63     70.13 o
  10   9  10       48.89      -47.55     68.50 o
  11   9  10       14.55       81.13    118.98 o
   0  10  10     6209.56     5895.09    133.89 o
   1  10  10    22418.39    21866.04    248.57 o
   2  10  10     8543.56     8538.50    107.38 o
   3  10  10       35.87       19.34     28.63 o
   4  10  10      206.80      234.81     29.50 o
   5  10  10       44.75      102.05     51.09 o
   6  10  10      149.83       47.07     45.51 o
   7  10  10      162.93      132.81     53.07 o
   8  10  10      973.49      909.00     77.61 o
   9  10  10     1483.88     1547.48     97.67 o
  10  10  10     1037.74     1167.63     90.77 o
  11  10  10      539.75      584.27    131.27 o
   1  11  10      813.54      829.46     52.07 o
   2  11  10       70.29       67.80     31.35 o
   3  11  10     1016.83     1147.10     42.25 o
   4  11  10        1.75       -5.94     31.52 o
   5  11  10     1813.79     1785.51     71.24 o
   6  11  10      913.33      983.87     75.00 o
   7  11  10      729.60      769.79     68.61 o
   8  11  10      454.98      420.73     70.53 o
   9  11  10        5.58       59.54     69.31 o
  10  11  10        1.93      -44.26     99.98 o
   0  12  10     1914.71     1680.09     82.78 o
   1  12  10     4906.71     4834.26    115.58 o
   2  12  10       15.33      -59.05     39.36 o
   3  12  10     1776.55     1676.43     55.75 o
   4  12  10     1157.03     1126.33     60.97 o
   5  12  10      352.14      393.19     60.79 o
   6  12  10        0.12       58.32     56.00 o
   7  12  10       55.76       79.04     61.77 o
   8  12  10      311.13      301.35     69.66 o
   9  12  10      234.72      186.99     74.60 o
  10  12  10       83.99       61.08     78.55 o
   1  13  10     2631.31     2646.61     72.33 o
   2  13  10     2207.08     2038.94     64.93 o
   3  13  10    16065.33    15791.59    181.74 o
   4  13  10     1511.39     1417.14     68.04 o
   5  13  10      980.43     1092.01     68.81 o
   6  13  10      282.73      147.26     61.80 o
   7  13  10      374.05      351.85     70.50 o
   8  13  10      110.00       74.43     71.97 o
   9  13  10      386.38      352.88     81.61 o
  10  13  10       61.42      -56.46     89.20 o
   0  14  10     7794.13     7869.40    181.73 o
   1  14  10     1126.76     1117.55     58.25 o
   2  14  10     2452.09     2467.70     73.97 o
   3  14  10    12491.47    11965.09    149.67 o
   4  14  10      121.04      100.86     54.50 o
   5  14  10      118.69      115.02     58.63 o
   6  14  10      882.32      781.03     72.73 o
   7  14  10      170.04      245.99     72.25 o
   8  14  10      173.69       80.84     74.99 o
   9  14  10      151.58       77.56     93.64 o
   1  15  10     8588.02     8621.83    138.51 o
   2  15  10        0.40       74.73     48.00 o
   3  15  10     1454.70     1576.62     57.98 o
   4  15  10      198.99      295.66     77.50 o
   5  15  10      410.77      488.55     68.14 o
   6  15  10      108.53      -22.33     76.72 o
   7  15  10      457.01      467.58     79.95 o
   8  15  10        2.08       10.71     92.70 o
   9  15  10      286.31      374.28    105.53 o
   0  16  10     4219.00     3978.25    137.21 o
   1  16  10    13527.38    13856.43    190.73 o
   2  16  10     2563.54     2653.71     82.59 o
   3  16  10       14.89      -81.56     54.37 o
   4  16  10      796.77      748.16     92.44 o
   5  16  10      433.92      523.95     72.97 o
   6  16  10      317.74      287.95     74.48 o
   7  16  10       18.81       -6.62     88.83 o
   8  16  10      482.47      377.37    103.54 o
   1  17  10     1693.75     1707.94    116.93 o
   2  17  10     1083.90     1237.81     71.13 o
   3  17  10      215.56       67.98     62.36 o
   4  17  10      255.60      175.05     89.36 o
   5  17  10     1215.72     1206.20    107.18 o
   6  17  10        9.82     -105.71     88.60 o
   7  17  10      150.70      136.20     98.18 o
   8  17  10      240.38      167.44    109.63 o
   0  18  10      108.26      202.46     87.36 o
   1  18  10     3400.28     3523.45    100.31 o
   2  18  10      132.54      133.67     61.36 o
   3  18  10     1537.48     1468.60    131.79 o
   4  18  10      489.90      486.10    109.20 o
   5  18  10      100.59      113.33     92.78 o
   6  18  10        2.63      -97.15     94.16 o
   7  18  10        5.62       29.58    102.64 o
   1  19  10     2546.47     2607.82     92.38 o
   2  19  10       30.62      -71.92     76.20 o
   3  19  10      938.77     1215.63    121.31 o
   4  19  10        5.16       -8.75    105.56 o
   5  19  10       30.88       28.62     99.03 o
   6  19  10       10.46       71.07    107.61 o
   7  19  10      588.56      714.45    121.67 o
   0  20  10      558.18      583.60    108.44 o
   1  20  10       93.63      232.55     71.23 o
   2  20  10      940.97      988.35    107.23 o
   3  20  10      141.56       53.72    112.24 o
   4  20  10       53.88       63.11    111.99 o
   5  20  10       79.49       46.57    106.39 o
   6  20  10      177.79       66.13    112.40 o
   1  21  10       10.12      -52.92     71.06 o
   2  21  10       95.64      -21.96     98.31 o
   3  21  10       76.91      -37.74    119.15 o
   4  21  10      351.22      420.39    164.17 o
   5  21  10       78.86      109.11    115.24 o
   0  22  10     2640.84     2750.83    154.68 o
   1  22  10     1490.44     1696.06    109.90 o
   2  22  10      657.21      413.58    129.18 o
   3  22  10      249.92      248.05    123.63 o
   4  22  10       90.18       53.17    128.06 o
   1  23  10        0.99     -135.08    102.60 o
   2  23  10      148.43       -0.34    122.80 o
   1   1  11    23327.01    24127.22    254.55 o
   2   1  11    60869.85    60859.07    561.64 o
   3   1  11        1.17      -27.00     22.49 o
   4   1  11    13165.83    13242.04    156.73 o
   5   1  11     5562.95     5293.11     70.33 o
   6   1  11    10424.15    10354.99    112.15 o
   7   1  11     4952.54     5498.22    101.22 o
   8   1  11     5402.92     5277.88    140.49 o
   9   1  11      145.71       42.12     86.29 o
  10   1  11      552.04      422.90     83.81 o
  11   1  11        0.62      -64.57    101.54 o
  12   1  11       83.23       71.57    186.89 o
   0   2  11    53728.05    52741.50    583.26 o
   1   2  11      857.25     1070.81     27.07 o
   2   2  11    10529.55    11110.81    105.49 o
   3   2  11    49416.30    49998.67    469.58 o
   4   2  11     1409.46     1403.83     43.35 o
   5   2  11     2459.18     2611.48     63.03 o
   6   2  11      505.47      520.15     30.70 o
   7   2  11     3643.33     3499.37     69.37 o
   8   2  11     2079.40     2050.05     91.15 o
   9   2  11        5.31      -49.92     64.73 o
  10   2  11      961.72      909.78     89.15 o
  11   2  11      616.21      710.13    115.36 o
  12   2  11      347.49      500.04    166.80 o
   1   3  11     4500.06     4508.28     55.72 o
   2   3  11        0.34       17.62     15.29 o
   3   3  11      185.35      209.09     21.67 o
   4   3  11       34.00       -9.80     21.41 o
   5   3  11     7753.73     7734.25     92.89 o
   6   3  11     1366.90     1394.08     52.69 o
   7   3  11      123.29       85.18     46.92 o
   8   3  11       61.17       31.12     54.82 o
   9   3  11       33.28       45.98     66.05 o
  10   3  11        1.77      -14.07     89.54 o
  11   3  11       73.63       42.58    107.20 o
  12   3  11        0.01      150.50    143.41 o
   0   4  11    52852.31    52549.31    657.73 o
   1   4  11    17937.23    18222.08    153.73 o
   2   4  11     1330.29     1524.89     31.94 o
   3   4  11     7541.38     7257.67     81.74 o
   4   4  11     1065.84      886.82     30.96 o
   5   4  11      470.80      445.55     34.19 o
   6   4  11      322.16      394.14     34.27 o
   7   4  11     2549.94     2545.41     80.03 o
   8   4  11      253.43      231.38     57.43 o
   9   4  11        1.69      -92.50     61.67 o
  10   4  11      936.58      852.44    114.26 o
  11   4  11      235.41       76.33    195.77 o
   1   5  11    10683.46    11866.28    120.68 o
   2   5  11    43560.56    44872.46    373.94 o
   3   5  11        4.91       32.42     18.32 o
   4   5  11     8318.61     8215.92     91.23 o
   5   5  11     3497.65     3620.38     72.71 o
   6   5  11     5348.42     5315.47     78.57 o
   7   5  11      544.86      601.50     34.10 o
   8   5  11     3278.01     3440.69     82.68 o
   9   5  11       12.20        3.34     66.17 o
  10   5  11      562.54      388.68     88.14 o
  11   5  11      212.25      126.58    132.51 o
   0   6  11     7612.66     7956.93    108.54 o
   1   6  11     3587.24     4081.94     56.89 o
   2   6  11     3656.28     3702.04     53.75 o
   3   6  11      603.85      705.88     28.60 o
   4   6  11       62.24      102.38     20.32 o
   5   6  11     1075.84     1152.39     47.66 o
   6   6  11      329.35      345.34     34.40 o
   7   6  11     1098.97     1146.07     60.93 o
   8   6  11      455.87      394.85     49.94 o
   9   6  11       45.38       68.53     84.07 o
  10   6  11      598.65      489.41    100.72 o
  11   6  11        2.71     -114.06    108.35 o
   1   7  11     1926.56     1766.37     46.00 o
   2   7  11    12056.93    11379.95    119.15 o
   3   7  11      129.49      121.66     24.43 o
   4   7  11     2816.55     2839.87     49.35 o
   5   7  11     3286.18     3260.33     67.57 o
   6   7  11     1724.38     1605.00     58.12 o
   7   7  11     1219.59     1161.56     58.17 o
   8   7  11     2685.17     2830.32     93.22 o
   9   7  11      187.07      113.19     61.61 o
  10   7  11      207.38       94.38    101.16 o
  11   7  11        8.37      -66.37    149.29 o
   0   8  11    54598.32    54583.72    798.89 o
   1   8  11        2.58       31.29     22.42 o
   2   8  11    11723.34    11551.65    122.41 o
   3   8  11     7735.97     7604.91     90.75 o
   4   8  11       17.81        0.77     24.31 o
   5   8  11     2493.07     2536.24     62.93 o
   6   8  11      163.91       38.06     41.49 o
   7   8  11     1643.42     1472.21     62.23 o
   8   8  11      650.48      638.93     57.30 o
   9   8  11      802.53      860.36    107.93 o
  10   8  11     1152.59     1292.09    147.64 o
  11   8  11      303.76      441.27    121.69 o
   1   9  11     5700.98     5717.61     92.07 o
   2   9  11        2.50      -24.36     25.30 o
   3   9  11       20.22       27.25     25.80 o
   4   9  11     1366.83     1451.11     52.64 o
   5   9  11     4025.28     4142.59     79.90 o
   6   9  11      152.88      222.05     45.57 o
   7   9  11     3345.42     3439.57     88.35 o
   8   9  11       32.81       40.24     61.41 o
   9   9  11       61.06       59.91     71.60 o
  10   9  11       30.17       89.00     69.84 o
  11   9  11       34.61       -1.42    118.34 o
   0  10  11     8936.04     8796.69    175.40 o
   1  10  11       31.52       74.27     35.34 o
   2  10  11        0.47       28.13     27.65 o
   3  10  11    24506.34    24099.93    248.56 o
   4  10  11     1597.93     1679.07     45.65 o
   5  10  11     3657.09     3486.51     77.35 o
   6  10  11      534.02      532.93     64.53 o
   7  10  11      922.02      939.67     60.85 o
   8  10  11      302.69      206.93     64.64 o
   9  10  11        1.13      -22.02     67.14 o
  10  10  11      110.48      109.55     83.35 o
   1  11  11     7140.57     7239.24    113.02 o
   2  11  11     9893.13     9746.56    121.47 o
   3  11  11     2470.58     2328.60     56.12 o
   4  11  11     2945.15     2988.43     64.16 o
   5  11  11    10624.14    10401.38    164.34 o
   6  11  11     3576.73     3456.88     86.29 o
   7  11  11      160.81      105.28     51.41 o
   8  11  11     1858.30     1971.00     86.77 o
   9  11  11      181.59      217.83     74.03 o
  10  11  11      138.84       66.75     83.51 o
   0  12  11     3704.34     3408.81    111.80 o
   1  12  11     1012.00      965.82     50.41 o
   2  12  11     9515.15     9238.30    120.32 o
   3  12  11      564.46      523.31     39.55 o
   4  12  11     1414.11     1500.24     66.80 o
   5  12  11      187.61      166.64     54.75 o
   6  12  11       24.29      -10.15     56.34 o
   7  12  11      267.71      286.22     64.56 o
   8  12  11      352.18      297.12     73.73 o
   9  12  11       74.89      121.96     76.23 o
  10  12  11      664.83      848.79    106.46 o
   1  13  11     3977.22     4129.52     97.17 o
   2  13  11     6732.48     7027.00    103.43 o
   3  13  11     1775.32     1663.82     55.23 o
   4  13  11       31.95       17.81     49.51 o
   5  13  11      860.72      852.68     66.39 o
   6  13  11     1084.01     1036.69     74.05 o
   7  13  11      754.44      675.55     75.08 o
   8  13  11      915.82      914.66     83.32 o
   9  13  11       14.81      -54.04     88.01 o
  10  13  11      113.40      106.68     93.43 o
   0  14  11    14440.77    14671.56    272.91 o
   1  14  11     1482.30     1479.80     64.07 o
   2  14  11     4166.73     4157.69     92.95 o
   3  14  11     2722.03     2652.25     68.50 o
   4  14  11       58.52      -12.67     52.26 o
   5  14  11       41.39      -15.55     59.44 o
   6  14  11       28.85       94.57     64.12 o
   7  14  11      151.48       97.73     71.73 o
   8  14  11      626.59      580.72     96.69 o
   9  14  11       38.40       -5.74     94.56 o
   1  15  11     2472.80     2570.04     89.23 o
   2  15  11      525.83      627.20     56.54 o
   3  15  11      487.68      448.35     47.28 o
   4  15  11      543.84      670.06     73.95 o
   5  15  11      934.46     1214.84     78.31 o
   6  15  11      178.72      191.88     70.68 o
   7  15  11      291.81      203.98     88.96 o
   8  15  11        2.36      -52.76     89.60 o
   9  15  11      177.94      303.75    102.44 o
   0  16  11     3084.46     3141.22    153.88 o
   1  16  11      181.04      310.80     56.96 o
   2  16  11      639.68      612.28     58.51 o
   3  16  11      475.30      410.74     69.34 o
   4  16  11      216.59      307.31     74.92 o
   5  16  11       71.39       42.42     88.37 o
   6  16  11        8.12       27.17     90.09 o
   7  16  11        2.84     -101.32     90.78 o
   8  16  11        0.12        9.20    103.32 o
   1  17  11      326.20      326.36     60.95 o
   2  17  11     2113.17     2316.60    102.96 o
   3  17  11      100.40       89.42     82.53 o
   4  17  11     1123.40     1116.71    140.30 o
   5  17  11      614.17      556.52     99.29 o
   6  17  11      178.78       75.74     97.85 o
   7  17  11      511.97      590.69    105.79 o
   8  17  11      137.33       76.15    103.09 o
   0  18  11     3264.33     3578.29    142.46 o
   1  18  11      292.14      234.56     64.80 o
   2  18  11     3599.38     3613.54    106.11 o
   3  18  11      357.27      350.64     91.61 o
   4  18  11      365.14      236.88    110.27 o
   5  18  11       33.97      108.97     96.11 o
   6  18  11      192.04      249.23    104.47 o
   7  18  11       91.04       24.91    102.82 o
   1  19  11     1279.22     1363.10     83.53 o
   2  19  11      320.06      397.60     79.40 o
   3  19  11      141.50       58.20    106.42 o
   4  19  11      139.94      158.38    117.50 o
   5  19  11       49.40     -101.80     98.59 o
   6  19  11      202.91      154.99    108.62 o
   7  19  11        6.60       30.45    111.56 o
   0  20  11     4290.12     4568.23    269.44 o
   1  20  11      376.52      408.43     74.03 o
   2  20  11     1662.07     1989.57    123.00 o
   3  20  11       15.77     -167.59    111.72 o
   4  20  11      186.70       45.17    117.29 o
   5  20  11        1.69      -34.27    102.91 o
   6  20  11        0.03      -96.89    109.11 o
   1  21  11      870.77      779.00     97.96 o
   2  21  11      271.50      180.37    102.78 o
   3  21  11      433.17      225.44    113.85 o
   4  21  11     1160.96     1209.70    147.24 o
   5  21  11      588.39      849.70    123.06 o
   0  22  11       17.40      -10.81    111.20 o
   1  22  11      214.92      123.57     93.95 o
   2  22  11       13.02       57.18    120.76 o
   3  22  11      609.95      781.58    141.56 o
   4  22  11       39.35      243.56    130.59 o
   1  23  11       43.11       70.86    108.29 o
   2  23  11       74.82        2.19    129.37 o
   0   0  12     3418.01     3387.06    153.49 o
   1   0  12      326.94      407.67     45.46 o
   2   0  12    46217.32    45722.42    651.78 o
   3   0  12    34398.08    35143.05    519.15 o
   4   0  12    41185.20    41747.07    611.96 o
   5   0  12        2.55        1.41     53.51 o
   6   0  12     7187.87     6923.52    121.08 o
   7   0  12     1847.11     1826.67     54.97 o
   8   0  12     3697.72     3102.60    152.50 o
   9   0  12       72.48      110.09    102.39 o
  10   0  12     1747.74     1689.51    143.80 o
  11   0  12      122.37      -73.31    117.02 o
  12   0  12     1579.17     1754.86    261.76 o
   1   1  12    10387.30    10397.23    125.00 o
   2   1  12    12206.61    12341.63    133.59 o
   3   1  12     3706.46     3978.83     67.94 o
   4   1  12    22482.38    22632.52    249.10 o
   5   1  12      115.60       97.66     25.40 o
   6   1  12     7002.25     7037.28     82.92 o
   7   1  12     1969.07     1864.77     53.53 o
   8   1  12        2.39        5.31     61.72 o
   9   1  12       17.24      -17.71     67.60 o
  10   1  12       74.49       89.76     76.81 o
  11   1  12      153.21      106.32    110.55 o
   0   2  12     1235.46     1437.40     42.68 o
   1   2  12    11923.89    12565.15    135.61 o
   2   2  12     5291.05     5562.16     64.21 o
   3   2  12      325.78      363.44     38.64 o
   4   2  12     5720.38     5548.34    106.87 o
   5   2  12     1394.63     1550.08     41.19 o
   6   2  12      213.60      230.69     35.80 o
   7   2  12       80.39      143.03     34.82 o
   8   2  12     1429.89     1453.28     83.25 o
   9   2  12      235.96      190.70     72.03 o
  10   2  12      550.05      620.69     85.45 o
  11   2  12      266.01      350.55    125.10 o
   1   3  12     6332.57     6660.23     75.30 o
   2   3  12     7019.18     7397.94     78.91 o
   3   3  12     1861.42     1819.10     39.52 o
   4   3  12    22212.99    20810.32    233.45 o
   5   3  12     1207.29     1190.07     47.11 o
   6   3  12    14357.04    13960.37    157.35 o
   7   3  12      751.45      767.66     31.10 o
   8   3  12      483.48      401.76     67.90 o
   9   3  12     1039.98     1166.52    132.02 o
  10   3  12       29.75       56.17     78.75 o
  11   3  12      341.80      299.24    112.02 o
   0   4  12     4160.87     5075.82     96.61 o
   1   4  12      571.92      587.33     26.34 o
   2   4  12    12589.05    12052.96    115.35 o
   3   4  12      177.70      226.81     23.17 o
   4   4  12    12329.75    12116.12    130.95 o
   5   4  12       29.40        7.49     27.43 o
   6   4  12     2853.20     2872.13     62.61 o
   7   4  12       25.22      -27.73     29.70 o
   8   4  12     1011.32      976.57     71.60 o
   9   4  12       54.09       94.18     70.49 o
  10   4  12      563.05      467.91    108.76 o
  11   4  12       84.07       39.02    108.91 o
   1   5  12     3019.50     3234.64     50.10 o
   2   5  12      632.88      692.99     41.87 o
   3   5  12     4678.08     4967.77     59.76 o
   4   5  12      383.38      403.71     23.60 o
   5   5  12     1733.59     1748.70     40.84 o
   6   5  12      731.88      745.90     58.25 o
   7   5  12       61.51       80.11     31.47 o
   8   5  12        0.96      -13.27     45.21 o
   9   5  12       65.47       64.34     65.89 o
  10   5  12      295.86      194.43    103.09 o
  11   5  12        3.26      113.92    129.95 o
   0   6  12     1181.30     1051.01     56.46 o
   1   6  12     8607.71     9118.91    100.49 o
   2   6  12    10003.39     9084.99     99.94 o
   3   6  12      668.38      801.45     30.80 o
   4   6  12    13775.65    13867.55    128.39 o
   5   6  12     3272.74     2968.20     60.21 o
   6   6  12     1973.66     1942.32     57.60 o
   7   6  12     1486.55     1562.94     61.41 o
   8   6  12     2196.44     2183.11     72.69 o
   9   6  12      296.35      219.48     53.39 o
  10   6  12     1222.23     1295.02    120.71 o
  11   6  12       21.28     -172.07    161.03 o
   1   7  12    17260.05    17988.49    175.88 o
   2   7  12     1431.76     1697.59     38.68 o
   3   7  12     2190.07     2331.38     48.36 o
   4   7  12     6010.97     5665.42     72.65 o
   5   7  12      550.13      529.05     39.59 o
   6   7  12     9208.87     8991.44    131.88 o
   7   7  12      859.27      895.01     56.77 o
   8   7  12      920.63     1016.08     64.81 o
   9   7  12       62.56       57.91     62.45 o
  10   7  12        0.34      -49.06     98.37 o
  11   7  12       12.51      -59.50    170.98 o
   0   8  12     5406.87     5687.98     99.09 o
   1   8  12     1367.23     1400.61     53.73 o
   2   8  12     4541.03     4453.45     70.46 o
   3   8  12     6803.81     6375.67     99.69 o
   4   8  12      903.51     1018.06     34.79 o
   5   8  12      318.95      383.06     38.73 o
   6   8  12      842.80      869.96     52.96 o
   7   8  12       16.94      -13.32     46.46 o
   8   8  12       31.45       16.53     51.34 o
   9   8  12        6.10      -71.58     65.37 o
  10   8  12        3.26      -10.03    101.35 o
  11   8  12      259.54      287.23    124.07 o
   1   9  12        2.31      -24.65     34.11 o
   2   9  12     3727.74     3657.92     60.42 o
   3   9  12     2243.25     2117.44     47.95 o
   4   9  12    21169.53    20977.34    196.18 o
   5   9  12       24.21       34.68     37.05 o
   6   9  12     3549.94     3639.34     86.38 o
   7   9  12      235.01      268.20     54.89 o
   8   9  12        0.76       16.83     59.57 o
   9   9  12      284.73      376.37     75.56 o
  10   9  12       85.16      296.55    128.18 o
  11   9  12       19.21      -31.46    119.86 o
   0  10  12      913.68      917.66     65.31 o
   1  10  12     1884.26     1773.58     70.60 o
   2  10  12     4897.03     4598.30     74.11 o
   3  10  12     8437.88     8427.48    127.57 o
   4  10  12     8265.31     8312.89    102.88 o
   5  10  12       91.38       54.73     43.17 o
   6  10  12     2229.26     2173.54     69.72 o
   7  10  12       58.68       87.77     51.62 o
   8  10  12     1677.63     1719.63     82.59 o
   9  10  12       10.50       11.77     68.65 o
  10  10  12      473.30      415.64    133.62 o
   1  11  12     2884.93     2808.47     72.52 o
   2  11  12     4587.10     4355.24     75.71 o
   3  11  12      114.66       56.19     32.93 o
   4  11  12       84.77      149.60     43.83 o
   5  11  12     1576.43     1627.42     64.24 o
   6  11  12      905.94      876.98     78.76 o
   7  11  12     1796.29     1896.85     74.01 o
   8  11  12      427.63      511.88     72.33 o
   9  11  12      257.09      223.62     82.59 o
  10  11  12       85.22       -7.56     82.59 o
   0  12  12     2147.05     2251.80    153.96 o
   1  12  12     1468.04     1489.05     64.11 o
   2  12  12    14263.51    13994.24    162.99 o
   3  12  12      156.70      111.54     35.41 o
   4  12  12     1287.54     1491.15     64.66 o
   5  12  12       85.49       96.46     54.17 o
   6  12  12     4720.33     4903.23    118.80 o
   7  12  12        6.64       18.00     66.25 o
   8  12  12       77.33       88.64    103.32 o
   9  12  12       37.16      -49.57     74.68 o
  10  12  12       85.92       90.48     92.42 o
   1  13  12      335.41      325.23     50.23 o
   2  13  12       79.13       89.55     39.20 o
   3  13  12     3816.78     3737.28    129.16 o
   4  13  12    15106.71    14568.39    209.19 o
   5  13  12       39.89       38.43     64.04 o
   6  13  12     6535.31     6693.21    141.43 o
   7  13  12       68.48        6.61     68.54 o
   8  13  12      305.42      444.23     94.10 o
   9  13  12      154.78      236.80     94.06 o
   0  14  12     4059.57     4147.46    134.99 o
   1  14  12     2021.81     2123.38    100.05 o
   2  14  12      628.60      735.80     53.98 o
   3  14  12        6.30      -30.13     41.70 o
   4  14  12       70.67      134.68     54.63 o
   5  14  12      182.63      146.43     60.82 o
   6  14  12        4.53      -86.30     63.25 o
   7  14  12       14.92      -27.90     81.51 o
   8  14  12      201.09      273.22     94.36 o
   9  14  12      302.77      208.16     98.32 o
   1  15  12     1244.14     1223.28     65.75 o
   2  15  12       79.77       64.75     42.76 o
   3  15  12      116.07      114.52     50.51 o
   4  15  12     5793.38     5356.49    135.11 o
   5  15  12       49.02       99.07     80.43 o
   6  15  12      717.91      706.13     94.84 o
   7  15  12       28.38       -1.86     91.99 o
   8  15  12        1.68       35.38     96.09 o
   9  15  12        1.26       36.86    113.74 o
   0  16  12     1355.23     1289.38     96.39 o
   1  16  12      796.52      889.68     65.45 o
   2  16  12     3371.78     3348.12    122.30 o
   3  16  12      722.76      559.79     85.84 o
   4  16  12     2068.62     2196.69    144.82 o
   5  16  12      457.43      376.88     94.40 o
   6  16  12      384.20      152.38     92.71 o
   7  16  12       39.73     -102.50     94.11 o
   8  16  12      384.34      373.62    105.09 o
   1  17  12     1619.31     1474.27     74.35 o
   2  17  12     1374.02     1442.91     75.71 o
   3  17  12      116.74       55.99     83.71 o
   4  17  12      170.59      190.55    120.90 o
   5  17  12        1.40      -88.03     86.69 o
   6  17  12      488.80      415.73    101.76 o
   7  17  12       28.51      208.21    104.45 o
   8  17  12      244.58      322.22    112.09 o
   0  18  12      167.91       55.17     89.65 o
   1  18  12      519.43      370.14     67.90 o
   2  18  12      837.44      765.95     70.67 o
   3  18  12      162.11      173.68     92.12 o
   4  18  12      461.09      411.69    112.83 o
   5  18  12       84.48     -131.21     93.86 o
   6  18  12      502.84      318.07    114.43 o
   7  18  12        4.90     -114.38    108.37 o
   1  19  12     1613.60     1668.03     86.34 o
   2  19  12      375.86      411.59     94.70 o
   3  19  12       74.25      -80.72    103.53 o
   4  19  12     1198.87     1174.77    127.89 o
   5  19  12       96.51      -22.18    104.45 o
   6  19  12     2044.68     2013.02    137.56 o
   0  20  12     3735.11     4126.04    166.17 o
   1  20  12       62.19       42.85     70.13 o
   2  20  12       58.52       86.11     88.09 o
   3  20  12      262.99      149.47    112.54 o
   4  20  12       37.05      -62.04    118.34 o
   5  20  12       23.07       -4.63    109.29 o
   6  20  12      230.61      291.76    120.27 o
   1  21  12      302.21      188.78     90.55 o
   2  21  12       97.18      -53.14    100.45 o
   3  21  12        0.19       63.18    120.34 o
   4  21  12     1077.43     1092.31    142.26 o
   5  21  12       27.13      -77.23    113.04 o
   0  22  12      457.36      281.03    144.41 o
   1  22  12      328.46      182.33    104.81 o
   2  22  12      512.66      742.74    178.21 o
   3  22  12      350.07      189.48    128.90 o
   1  23  12       26.49     -139.62    106.42 o
   1   1  13     2548.44     2211.03     70.94 o
   2   1  13     2434.56     1993.98     45.68 o
   3   1  13      445.89      373.22     37.44 o
   4   1  13      394.00      383.25     26.50 o
   5   1  13    17862.30    17845.48    188.87 o
   6   1  13       83.45       23.67     27.85 o
   7   1  13        8.54       15.23     25.93 o
   8   1  13      727.39      722.59     73.21 o
   9   1  13      268.79      234.21     72.51 o
  10   1  13       11.46      -43.97     78.46 o
  11   1  13      183.33      333.25    110.82 o
   0   2  13    84104.25    83335.07   1013.13 o
   1   2  13      546.16      497.81     26.73 o
   2   2  13    20468.28    19288.55    182.53 o
   3   2  13     7289.27     6508.63     86.62 o
   4   2  13     5240.14     5255.36     87.57 o
   5   2  13       42.39       19.85     27.95 o
   6   2  13      348.33      423.83     41.09 o
   7   2  13     2128.81     2188.04     68.86 o
   8   2  13      296.89      316.09     66.95 o
   9   2  13      164.66      120.15     74.04 o
  10   2  13     2236.95     2486.09    117.75 o
  11   2  13      286.00      310.68    111.09 o
   1   3  13     6599.72     7154.55     90.41 o
   2   3  13     1771.28     1647.16     32.82 o
   3   3  13       60.03       57.38     25.00 o
   4   3  13    10427.63     9901.71    202.15 o
   5   3  13        4.62       33.26     30.08 o
   6   3  13        0.83        2.38     31.19 o
   7   3  13      172.79      127.18     31.41 o
   8   3  13      141.52      177.34     44.36 o
   9   3  13      139.23      256.80     74.68 o
  10   3  13      423.52      483.75     86.81 o
  11   3  13        3.86      -42.84    108.95 o
   0   4  13   101179.42    97055.80   1194.32 o
   1   4  13    15670.67    16704.60    155.01 o
   2   4  13     1137.08     1155.66     36.88 o
   3   4  13    15163.43    15445.61    147.81 o
   4   4  13       18.58       21.75     22.67 o
   5   4  13      308.01      399.51     40.45 o
   6   4  13     3821.09     3764.23     91.84 o
   7   4  13      457.04      471.09     41.34 o
   8   4  13     5100.41     4813.16    149.39 o
   9   4  13       80.98       60.45     72.47 o
  10   4  13     2504.80     2584.42    146.32 o
  11   4  13        6.65      -22.76    108.19 o
   1   5  13      226.64      141.32     19.93 o
   2   5  13    31455.94    30973.55    286.09 o
   3   5  13      235.30      216.59     26.08 o
   4   5  13      549.10      566.08     28.26 o
   5   5  13    14280.84    13590.42    203.02 o
   6   5  13     3794.46     3831.77     82.89 o
   7   5  13       47.46      -17.98     38.65 o
   8   5  13     3022.94     3159.28     82.98 o
   9   5  13       59.61       32.82     72.71 o
  10   5  13      221.94      169.18    104.91 o
  11   5  13      115.70       59.16    113.42 o
   0   6  13       42.94       51.83     36.39 o
   1   6  13     6757.19     7314.03     98.03 o
   2   6  13       10.45      -41.18     27.45 o
   3   6  13        0.15      -21.96     22.90 o
   4   6  13       19.96       46.66     23.39 o
   5   6  13        4.52      -29.13     19.42 o
   6   6  13      332.48      301.20     42.76 o
   7   6  13       73.87       40.59     44.73 o
   8   6  13       27.69        2.44     49.70 o
   9   6  13      230.76      223.67     52.94 o
  10   6  13      113.55      115.36    232.80 o
  11   6  13       38.68      -64.34    135.73 o
   1   7  13     8980.75     8985.24    101.80 o
   2   7  13    14205.45    14569.88    163.63 o
   3   7  13     1023.87     1015.54     34.28 o
   4   7  13     1764.89     1791.38     48.54 o
   5   7  13     6755.47     6825.97    100.45 o
   6   7  13       67.00      118.03     44.20 o
   7   7  13      825.22      769.66     55.90 o
   8   7  13      514.71      522.46     70.85 o
   9   7  13       67.26      -93.37     87.28 o
  10   7  13      194.94      101.25    102.39 o
  11   7  13       77.99      210.43    146.55 o
   0   8  13    82506.69    84217.26   1050.42 o
   1   8  13     1469.64     1594.99     48.11 o
   2   8  13       60.91       91.74     22.29 o
   3   8  13     6049.92     5938.53     79.50 o
   4   8  13       72.98       75.88     27.19 o
   5   8  13      139.86      187.10     38.12 o
   6   8  13      284.03      240.83     46.12 o
   7   8  13      770.50      768.31     63.46 o
   8   8  13     3494.93     3476.68    101.62 o
   9   8  13        8.25       56.10     68.32 o
  10   8  13     1586.30     1501.19    172.04 o
  11   8  13       88.01       81.19    116.77 o
   1   9  13       23.56        8.16     30.04 o
   2   9  13     8157.28     7692.07     93.82 o
   3   9  13      137.87       79.11     34.15 o
   4   9  13      425.01      444.73     31.84 o
   5   9  13     3535.74     3430.82     99.29 o
   6   9  13     3924.97     3926.25     89.71 o
   7   9  13      142.53      149.28     50.91 o
   8   9  13     4092.70     3935.51    131.35 o
   9   9  13       22.55      -63.99     70.49 o
  10   9  13        0.95      -81.36    101.38 o
   0  10  13    15086.14    15487.49    272.02 o
   1  10  13     1105.31     1204.30     56.03 o
   2  10  13     4818.19     4811.46     76.61 o
   3  10  13     6098.74     6056.71     84.11 o
   4  10  13       50.34      116.90     36.47 o
   5  10  13     1054.10     1011.26     54.62 o
   6  10  13       34.61       82.94     48.37 o
   7  10  13     1008.73     1127.09     65.40 o
   8  10  13       96.77       79.57     66.15 o
   9  10  13        0.17      -64.39     68.66 o
  10  10  13      689.82      512.38     87.28 o
   1  11  13      608.31      582.28     46.79 o
   2  11  13     8529.05     8447.19    111.26 o
   3  11  13     2197.48     2320.91     57.49 o
   4  11  13     7519.15     7886.83    124.12 o
   5  11  13     2708.91     2792.10    113.08 o
   6  11  13     1462.63     1537.48     76.12 o
   7  11  13      850.33      947.57     66.15 o
   8  11  13     1337.31     1151.97     82.62 o
   9  11  13       18.04       59.25     74.53 o
  10  11  13      272.19      321.42    104.72 o
   0  12  13      153.25      103.72     60.33 o
   1  12  13     1367.95     1293.82     57.94 o
   2  12  13      169.14      166.11     44.15 o
   3  12  13      276.15      264.18     38.60 o
   4  12  13       29.32      -63.89     46.55 o
   5  12  13      641.53      697.29     67.97 o
   6  12  13      153.79      158.74     60.29 o
   7  12  13       92.52      -39.16     63.89 o
   8  12  13        0.50       39.59     85.27 o
   9  12  13      217.67      293.85    113.05 o
  10  12  13        4.60       -2.61    104.53 o
   1  13  13     2143.49     2238.59    118.80 o
   2  13  13     3047.07     3128.01     73.09 o
   3  13  13     1921.40     2039.31     59.86 o
   4  13  13      361.35      482.30     73.32 o
   5  13  13     2726.83     2901.97     95.82 o
   6  13  13       67.26       25.08     60.99 o
   7  13  13      641.42      581.34    129.51 o
   8  13  13       14.51      -20.49     86.57 o
   9  13  13        6.17      -73.95     92.20 o
   0  14  13     6481.27     6522.33    259.47 o
   1  14  13        9.27       69.52     49.86 o
   2  14  13     2830.73     2932.23     70.08 o
   3  14  13     3321.77     3356.12     76.06 o
   4  14  13       28.25      -29.63     69.27 o
   5  14  13      651.22      660.79     86.90 o
   6  14  13       24.63      -44.23     81.66 o
   7  14  13      437.93      362.59     92.62 o
   8  14  13       16.60       48.68     89.71 o
   9  14  13      405.60      490.12    103.34 o
   1  15  13     1772.02     1712.42     71.83 o
   2  15  13      419.21      533.74     62.48 o
   3  15  13      246.99       71.39     73.71 o
   4  15  13     7597.24     7455.43    204.66 o
   5  15  13      271.81      210.34     84.72 o
   6  15  13      598.94      563.98     96.92 o
   7  15  13       46.79      -81.39     89.18 o
   8  15  13     1197.36     1184.88    115.07 o
   9  15  13       11.83       81.34    102.67 o
   0  16  13     8035.98     8432.59    202.26 o
   1  16  13       18.49        9.30     55.37 o
   2  16  13      520.63      482.14     63.85 o
   3  16  13      522.07      652.79     90.11 o
   4  16  13      218.21      129.35    103.81 o
   5  16  13       30.33       70.43     86.42 o
   6  16  13     1050.54     1108.35    117.55 o
   7  16  13       83.13      -22.83     92.95 o
   8  16  13      139.02      196.98    103.79 o
   1  17  13     1090.85     1139.38     71.76 o
   2  17  13     4797.93     4577.11    113.45 o
   3  17  13      432.88      243.59     86.77 o
   4  17  13      439.91      383.44    107.57 o
   5  17  13      449.09      322.86    127.37 o
   6  17  13      851.74      878.02    175.41 o
   7  17  13      478.65      429.19    107.93 o
   8  17  13     1742.84     1817.91    136.05 o
   0  18  13     3403.77     3430.17    142.34 o
   1  18  13       89.35       21.27     78.04 o
   2  18  13      184.72       71.65     89.15 o
   3  18  13      134.28       64.95     89.88 o
   4  18  13       49.39       29.52    103.18 o
   5  18  13       70.26      173.40    101.27 o
   6  18  13        0.30     -152.73    101.82 o
   7  18  13        6.38      -21.86    124.77 o
   1  19  13       28.96      -35.31     67.25 o
   2  19  13      229.16      100.21     93.88 o
   3  19  13        5.23      -84.07    106.28 o
   4  19  13      533.78      462.07    121.48 o
   5  19  13      139.67      137.41    103.86 o
   6  19  13       14.40      -86.51    111.29 o
   0  20  13      757.63      831.38    112.23 o
   1  20  13       46.41       49.49     73.83 o
   2  20  13        0.76     -106.11     96.14 o
   3  20  13      767.13      919.53    204.30 o
   4  20  13      133.76      100.00    127.11 o
   5  20  13      248.51      199.19    108.75 o
   1  21  13       67.62        6.88     89.21 o
   2  21  13     2040.86     2206.08    205.82 o
   3  21  13      119.07      -24.89    123.93 o
   4  21  13      977.85      970.63    141.67 o
   0  22  13      538.35      508.94    120.85 o
   1  22  13      335.18      338.79    108.86 o
   2  22  13       22.89      -69.34    122.41 o
   3  22  13        3.74      -65.43    164.17 o
   0   0  14    53569.30    51706.94   1289.25 o
   1   0  14    25122.01    24100.27    364.21 o
   2   0  14    29227.32    29490.42    439.07 o
   3   0  14     3218.56     3563.17    131.69 o
   4   0  14     2066.98     2036.63     68.12 o
   5   0  14       25.36       -4.55     38.53 o
   6   0  14      799.06      817.98     52.86 o
   7   0  14      112.34      200.41     41.84 o
   8   0  14       36.49       -6.61     89.77 o
   9   0  14      276.69      273.62    105.87 o
  10   0  14     1575.90     1473.96    146.42 o
  11   0  14     4374.21     4397.55    220.05 o
   1   1  14      160.87      156.56     39.99 o
   2   1  14     1214.83     1395.35     39.66 o
   3   1  14     1264.13     1303.96     43.34 o
   4   1  14     7953.94     8180.49    106.29 o
   5   1  14       98.13      110.67     27.65 o
   6   1  14      151.65      152.72     29.97 o
   7   1  14      250.72      207.94     32.91 o
   8   1  14       57.68       21.79     66.45 o
   9   1  14      229.52      104.92     77.94 o
  10   1  14        0.91       25.60     78.44 o
  11   1  14       32.64      121.37    109.97 o
   0   2  14    12620.23    12716.54    181.51 o
   1   2  14    12116.44    11689.94    131.75 o
   2   2  14     9429.36    10151.81    111.07 o
   3   2  14      422.61      434.70     31.07 o
   4   2  14      156.44      226.81     31.15 o
   5   2  14       52.35       57.96     22.06 o
   6   2  14        1.37      -42.94     28.63 o
   7   2  14        8.46      -18.77     31.66 o
   8   2  14     1486.28     1347.41     61.98 o
   9   2  14     1923.91     2013.33    116.56 o
  10   2  14       68.91      -35.64    105.33 o
  11   2  14      302.17      342.05    115.37 o
   1   3  14    21500.61    20525.90    174.92 o
   2   3  14     2333.68     2435.27     44.37 o
   3   3  14     7908.87     7483.84    122.30 o
   4   3  14      690.19      721.27     36.15 o
   5   3  14     2217.69     2323.17     58.28 o
   6   3  14      165.62      205.64     34.87 o
   7   3  14      317.59      362.16     42.28 o
   8   3  14      277.61      273.85     50.44 o
   9   3  14     1519.93     1655.08    177.88 o
  10   3  14       77.88      238.05     84.65 o
  11   3  14       25.87        2.00    112.01 o
   0   4  14       72.09      227.97     38.71 o
   1   4  14     4483.64     4039.48     63.42 o
   2   4  14     8931.34     9397.06     97.39 o
   3   4  14       24.58       15.78     24.29 o
   4   4  14     2348.02     2410.84     57.00 o
   5   4  14       36.84       68.53     36.71 o
   6   4  14      299.75      319.28     49.36 o
   7   4  14      177.98      265.41     43.54 o
   8   4  14      456.32      427.99     55.13 o
   9   4  14       42.65      113.23     84.02 o
  10   4  14       91.90      154.05    103.31 o
  11   4  14      397.36      351.26    118.80 o
   1   5  14     4662.55     4243.53     66.02 o
   2   5  14     1446.25     1616.62     41.50 o
   3   5  14     1314.20     1509.08     39.54 o
   4   5  14     3825.07     3658.87     69.80 o
   5   5  14      873.35      976.93     45.92 o
   6   5  14      789.85      847.15     55.24 o
   7   5  14     1943.89     2034.74     69.23 o
   8   5  14      301.85      290.85     57.92 o
   9   5  14       14.46      123.21     76.57 o
  10   5  14      158.21      170.86    105.69 o
  11   5  14       25.65      107.56    112.16 o
   0   6  14    21377.69    21177.31    294.90 o
   1   6  14    29113.51    26683.51    250.67 o
   2   6  14     3456.83     3530.38     66.89 o
   3   6  14     7219.65     7162.84     91.02 o
   4   6  14      432.29      501.76     32.04 o
   5   6  14      400.56      347.57     35.55 o
   6   6  14      484.90      559.71     45.34 o
   7   6  14     1372.17     1365.87     77.44 o
   8   6  14     1702.65     1690.90     62.07 o
   9   6  14     2219.03     2543.56    138.11 o
  10   6  14      651.57      666.83    144.73 o
  11   6  14      801.36      804.91    165.96 o
   1   7  14     6502.21     5809.41     77.13 o
   2   7  14     1670.20     1601.77     47.97 o
   3   7  14     4745.89     4609.30     67.86 o
   4   7  14     2763.86     2825.82     53.67 o
   5   7  14      121.05      164.14     36.92 o
   6   7  14     4896.01     4710.23     95.63 o
   7   7  14     2326.21     2390.74     74.79 o
   8   7  14      654.48      649.38     64.03 o
   9   7  14      728.37      946.56     86.64 o
  10   7  14       98.34      292.17    130.39 o
  11   7  14       45.30      -50.56    143.73 o
   0   8  14     1341.85     1381.16     72.28 o
   1   8  14      785.46      876.03     36.90 o
   2   8  14      793.28      824.28     41.70 o
   3   8  14       44.75       54.28     26.63 o
   4   8  14      124.46       95.90     28.86 o
   5   8  14     1259.27     1235.91     50.77 o
   6   8  14      325.42      282.96     48.36 o
   7   8  14       36.73       92.44     50.49 o
   8   8  14      125.14       70.93     58.84 o
   9   8  14       79.89      114.50     74.32 o
  10   8  14      317.07      311.54     74.18 o
  11   8  14      226.06      225.31    151.84 o
   1   9  14     4186.64     3850.09     79.94 o
   2   9  14      580.79      586.91     39.86 o
   3   9  14     2491.26     2446.17     52.07 o
   4   9  14     2039.23     1947.54     48.02 o
   5   9  14     1786.93     1718.79     57.10 o
   6   9  14      182.09      203.39     47.58 o
   7   9  14      415.78      514.41     56.26 o
   8   9  14      159.45      199.43     59.21 o
   9   9  14      683.43      737.19    110.33 o
  10   9  14        1.89      -68.63     82.49 o
   0  10  14      229.90      152.27     59.88 o
   1  10  14    10857.92    10892.60    162.11 o
   2  10  14       15.86       17.63     27.18 o
   3  10  14      805.67      757.30     44.11 o
   4  10  14     1526.11     1581.94     51.31 o
   5  10  14       37.66      -11.26     41.84 o
   6  10  14       31.79      -45.09     46.70 o
   7  10  14       76.24       37.00     53.12 o
   8  10  14      321.95      151.87     66.32 o
   9  10  14       87.62       70.42     79.14 o
  10  10  14       55.63      245.27     99.88 o
   1  11  14      321.14      303.29     42.50 o
   2  11  14      935.31      804.33     39.06 o
   3  11  14     4571.18     4373.07     90.72 o
   4  11  14      160.92      143.17     37.26 o
   5  11  14      896.54      968.16     56.88 o
   6  11  14     1088.32     1090.89     64.25 o
   7  11  14      864.68      842.18     64.91 o
   8  11  14      356.31      238.20     82.05 o
   9  11  14       88.48       70.85     84.41 o
  10  11  14       30.41      -92.32     99.25 o
   0  12  14       12.55      -23.09     74.18 o
   1  12  14     8008.13     8262.84    131.18 o
   2  12  14     5067.71     4941.34     83.26 o
   3  12  14       29.44       44.43     42.31 o
   4  12  14      474.90      398.95     53.18 o
   5  12  14      338.67      364.37     57.25 o
   6  12  14      197.15      202.89     63.67 o
   7  12  14      125.98      197.68     96.14 o
   8  12  14        2.37        6.98     86.61 o
   9  12  14       20.36       -1.14     90.13 o
  10  12  14      349.17      139.74    104.19 o
   1  13  14     1099.40     1142.79     60.26 o
   2  13  14     1469.04     1454.93     63.21 o
   3  13  14     1653.66     1732.09     65.41 o
   4  13  14     6054.05     5977.62    231.78 o
   5  13  14     3470.57     3659.11    126.99 o
   6  13  14     2040.89     1914.19    116.06 o
   7  13  14      772.40      752.53     94.02 o
   8  13  14      869.20      954.36    103.53 o
   9  13  14      748.15      843.98    109.39 o
   0  14  14     1656.18     1747.94    102.10 o
   1  14  14      708.84      782.59     58.28 o
   2  14  14       11.36       39.11     48.72 o
   3  14  14       32.03       61.73     49.60 o
   4  14  14       13.77       54.18     70.25 o
   5  14  14       46.37     -114.51     76.34 o
   6  14  14      499.69      456.04     88.45 o
   7  14  14      355.01      271.31    109.54 o
   8  14  14       14.28      -66.29     92.03 o
   9  14  14      128.05       79.76     99.03 o
   1  15  14     1466.37     1455.75     69.09 o
   2  15  14     1459.34     1583.04     71.02 o
   3  15  14     1706.45     1718.55    100.32 o
   4  15  14      326.12      354.25     98.42 o
   5  15  14      208.64      340.70     88.83 o
   6  15  14       65.17      -49.00     85.96 o
   7  15  14      570.56      604.63    100.15 o
   8  15  14      106.57       96.62     99.34 o
   0  16  14      177.13      120.98     82.14 o
   1  16  14      487.18      511.20     61.26 o
   2  16  14      185.00      101.11     57.70 o
   3  16  14       14.72      -66.62     79.55 o
   4  16  14      312.03      238.46    124.20 o
   5  16  14       34.69      -71.07     86.28 o
   6  16  14       94.71       54.68     95.18 o
   7  16  14        0.13      -94.78     96.37 o
   8  16  14        0.57      -25.81    103.32 o
   1  17  14       32.95       54.98     59.35 o
   2  17  14      106.46      143.14     65.91 o
   3  17  14      711.15      838.92     93.50 o
   4  17  14     1786.41     1867.01    134.79 o
   5  17  14     1439.63     1665.37    120.12 o
   6  17  14      630.86      725.30    108.23 o
   7  17  14        2.43       -0.15    103.31 o
   0  18  14     1262.61     1134.42    110.37 o
   1  18  14      843.45      989.85     76.94 o
   2  18  14       29.71       79.87     85.16 o
   3  18  14     1276.44     1315.04    107.55 o
   4  18  14      345.25      176.04    112.11 o
   5  18  14       19.64       18.90    102.30 o
   6  18  14        1.44      -80.01    101.43 o
   7  18  14       27.12      -59.43    105.26 o
   1  19  14      595.63      633.78     86.74 o
   2  19  14     1461.74     1462.14    111.85 o
   3  19  14     2598.78     2740.31    172.14 o
   4  19  14      582.29      484.97    119.54 o
   5  19  14      269.09      314.42    114.21 o
   6  19  14     1334.60     1372.13    128.62 o
   0  20  14     2217.67     1988.33    183.91 o
   1  20  14      842.58      866.67    112.36 o
   2  20  14        2.71      -51.72     93.81 o
   3  20  14       98.77       33.34    113.24 o
   4  20  14       12.86     -123.12    116.79 o
   5  20  14       32.08       65.20    109.00 o
   1  21  14     1233.59     1191.46    103.96 o
   2  21  14        1.45       21.53    104.03 o
   3  21  14      339.70      268.18    127.09 o
   4  21  14      212.95      132.57    153.02 o
   0  22  14       38.85       -9.78    116.48 o
   1  22  14      272.10      262.55    108.93 o
   2  22  14        9.58       52.38    128.18 o
   1   1  15    21223.52    21681.14    239.96 o
   2   1  15    21462.61    21542.76    220.44 o
   3   1  15      306.88      196.71     36.46 o
   4   1  15      280.88      255.03     37.19 o
   5   1  15     5471.78     5160.51     91.72 o
   6   1  15     1408.79     1376.42     54.38 o
   7   1  15        4.99      -57.74     38.49 o
   8   1  15      119.54      210.61     68.99 o
   9   1  15       72.82      -52.58     75.73 o
  10   1  15       36.57      -17.85     84.51 o
  11   1  15        3.79      -49.37    108.15 o
   0   2  15     9405.67     9323.21    171.78 o
   1   2  15     4195.84     3620.94     61.58 o
   2   2  15        5.71      -10.80     22.66 o
   3   2  15    35373.58    32761.89    349.00 o
   4   2  15     5073.49     5192.79     90.36 o
   5   2  15      542.41      498.40     39.55 o
   6   2  15     1807.18     1844.52     65.58 o
   7   2  15     4993.09     4727.19     91.70 o
   8   2  15      598.87      533.37     75.61 o
   9   2  15      277.34      236.59     80.60 o
  10   2  15        7.89      -67.92     81.80 o
  11   2  15     3262.47     3593.27    169.46 o
   1   3  15     2487.59     2190.98     44.76 o
   2   3  15      686.32      726.91     36.81 o
   3   3  15     1551.72     1595.84     45.75 o
   4   3  15      337.53      269.82     32.84 o
   5   3  15     2011.43     1858.29    103.86 o
   6   3  15        5.70        4.28     39.59 o
   7   3  15       77.45       70.23     41.61 o
   8   3  15      461.59      393.97     55.82 o
   9   3  15        4.56      -13.90     76.23 o
  10   3  15       35.91      -64.77     83.31 o
  11   3  15       27.47      108.11    110.81 o
   0   4  15    16981.47    17384.82    250.95 o
   1   4  15     7350.34     6333.03     76.27 o
   2   4  15     1717.17     1631.59     42.90 o
   3   4  15    16670.30    16216.96    157.63 o
   4   4  15     4279.88     4482.71     76.88 o
   5   4  15     1195.56     1246.31     53.11 o
   6   4  15      268.72      287.43     51.07 o
   7   4  15      508.33      451.04     48.27 o
   8   4  15      655.39      629.69     61.94 o
   9   4  15     4267.08     4287.55    141.24 o
  10   4  15      161.27      159.43    102.26 o
  11   4  15     1511.05     1757.01    146.50 o
   1   5  15      528.27      504.34     33.39 o
   2   5  15     4493.71     4400.48     67.86 o
   3   5  15     4316.44     4321.53     67.07 o
   4   5  15        8.11      -31.22     26.54 o
   5   5  15     7968.81     7598.77    119.32 o
   6   5  15     2604.68     2517.90    109.84 o
   7   5  15     3829.42     3724.14     88.15 o
   8   5  15      887.44      988.47     53.62 o
   9   5  15      119.64      155.36     55.90 o
  10   5  15       35.69       48.22    103.85 o
  11   5  15        3.18      -39.74    113.99 o
   0   6  15     2797.73     3237.09     86.76 o
   1   6  15      913.56      967.01     43.77 o
   2   6  15      910.72      987.32     41.15 o
   3   6  15       31.23       17.92     28.15 o
   4   6  15      155.13      140.64     29.70 o
   5   6  15      140.69      121.98     38.40 o
   6   6  15     1806.88     1673.33     70.12 o
   7   6  15       16.29       13.53     53.15 o
   8   6  15      159.97      118.20     48.43 o
   9   6  15       79.40       72.51     77.77 o
  10   6  15       16.86      -93.25    133.46 o
  11   6  15       10.35        0.67    142.24 o
   1   7  15     2738.38     2881.64     81.59 o
   2   7  15     5483.83     5609.44     87.93 o
   3   7  15      294.75      316.12     45.81 o
   4   7  15       57.91       48.61     31.41 o
   5   7  15     2674.77     2631.44     66.23 o
   6   7  15      247.12      337.43     48.71 o
   7   7  15       54.77       49.39     53.45 o
   8   7  15      263.64      432.07     63.32 o
   9   7  15        0.64        9.58     75.17 o
  10   7  15       17.40      -66.37    132.63 o
  11   7  15        1.36     -167.53    224.24 o
   0   8  15      942.07      890.49     63.52 o
   1   8  15    12821.04    12397.16    134.75 o
   2   8  15       15.01      -48.18     32.12 o
   3   8  15    11314.30    10350.19    142.28 o
   4   8  15     1651.94     1572.19     61.34 o
   5   8  15     2965.89     2988.12     70.82 o
   6   8  15        9.89      -14.83     44.42 o
   7   8  15     2582.49     2592.07     91.60 o
   8   8  15       22.03      -29.21     57.32 o
   9   8  15     1647.43     1640.70     94.53 o
  10   8  15      205.84      287.79     79.96 o
   1   9  15      389.88      322.66     42.36 o
   2   9  15     1204.34     1187.66     74.38 o
   3   9  15     2058.70     1919.43     57.47 o
   4   9  15      720.02      683.59     36.04 o
   5   9  15     2277.43     2284.89     70.88 o
   6   9  15       68.17       84.05     48.22 o
   7   9  15     9206.79     9025.80    146.12 o
   8   9  15       67.60       12.75     57.22 o
   9   9  15      553.46      595.65     83.27 o
  10   9  15       14.37      -71.85     85.52 o
   0  10  15     5516.09     5766.46    134.25 o
   1  10  15     2074.26     1966.97     63.48 o
   2  10  15       93.79       57.07     41.29 o
   3  10  15    13648.48    13196.76    144.94 o
   4  10  15      476.28      555.42     50.30 o
   5  10  15       11.49       -7.46     44.76 o
   6  10  15      128.83      167.71     63.51 o
   7  10  15     1479.30     1640.73     74.36 o
   8  10  15       99.60       41.75     79.64 o
   9  10  15        2.59      -16.40     93.84 o
  10  10  15       98.59      244.37     99.51 o
   1  11  15     2624.66     2491.62     72.22 o
   2  11  15       58.10       17.18     50.76 o
   3  11  15     1938.41     1868.58     54.25 o
   4  11  15     1006.91      988.60     51.40 o
   5  11  15    11876.47    12031.76    195.80 o
   6  11  15       10.57     -108.70     72.47 o
   7  11  15     1597.51     1622.12     96.60 o
   8  11  15      386.11      354.01    118.81 o
   9  11  15      164.05       28.18     87.57 o
  10  11  15       90.48       46.30    101.71 o
   0  12  15     3701.13     3713.71    135.22 o
   1  12  15       65.83       36.86     31.51 o
   2  12  15     1183.26     1147.92     88.18 o
   3  12  15      179.42      138.91     47.57 o
   4  12  15        0.09       25.68     72.25 o
   5  12  15      191.70      109.27     72.45 o
   6  12  15      105.40       54.60     63.90 o
   7  12  15      873.81      913.95     78.41 o
   8  12  15      112.72       94.13     85.89 o
   9  12  15       40.64      -82.06     90.93 o
   1  13  15      332.70      437.35     61.54 o
   2  13  15      211.38      257.88     51.35 o
   3  13  15     1004.55     1008.45     59.57 o
   4  13  15      372.20      397.34     98.21 o
   5  13  15       19.01      -78.54     77.49 o
   6  13  15       99.31       42.01     78.48 o
   7  13  15      271.76      162.85     87.76 o
   8  13  15      756.87      819.71    100.82 o
   9  13  15       43.31      105.27     98.81 o
   0  14  15      413.99      471.22     81.45 o
   1  14  15      693.16      726.97     59.35 o
   2  14  15       90.49       11.73     50.57 o
   3  14  15     3827.80     3787.87    163.08 o
   4  14  15       15.63      -66.14     71.22 o
   5  14  15       65.35       39.96     79.52 o
   6  14  15      148.85      109.28     86.69 o
   7  14  15      706.79      846.24    101.47 o
   8  14  15      215.09       91.70    100.22 o
   9  14  15       39.78       94.16    105.17 o
   1  15  15       19.20       38.15     56.38 o
   2  15  15       77.15       71.51     55.01 o
   3  15  15     4388.61     4296.24    136.38 o
   4  15  15      107.69       40.56     95.59 o
   5  15  15     6821.33     7135.85    312.53 o
   6  15  15      140.65        1.20     90.50 o
   7  15  15     1183.74     1508.71    115.54 o
   8  15  15      529.44      507.92    106.41 o
   0  16  15       49.18      -10.81     85.00 o
   1  16  15      361.90      312.43     63.77 o
   2  16  15      763.16      717.93     67.98 o
   3  16  15        6.92     -106.66     78.11 o
   4  16  15        6.67      -52.20    102.60 o
   5  16  15      152.30      243.68     93.10 o
   6  16  15       71.12      190.76     96.70 o
   7  16  15        3.43       25.21    100.15 o
   8  16  15        1.40      102.33    109.93 o
   1  17  15       70.06      -89.76     59.84 o
   2  17  15       51.01       59.11     74.62 o
   3  17  15     1885.87     1817.11    114.87 o
   4  17  15      129.98      134.18    100.44 o
   5  17  15     2749.88     2898.22    138.18 o
   6  17  15      218.62      218.02    106.65 o
   7  17  15     2496.10     2695.57    145.81 o
   0  18  15      231.08      217.65     94.40 o
   1  18  15        6.40      -78.70     65.81 o
   2  18  15      269.32      181.75     95.00 o
   3  18  15      121.25      132.93    104.00 o
   4  18  15       87.60       42.81    106.96 o
   5  18  15      176.24       13.93    100.68 o
   6  18  15       22.06       31.49    108.35 o
   1  19  15       27.70       43.26     69.68 o
   2  19  15       24.98       80.68     93.22 o
   3  19  15       21.48     -109.17    108.65 o
   4  19  15        8.91       25.39    119.53 o
   5  19  15       92.44      133.97    108.46 o
   6  19  15        1.77     -156.36    104.24 o
   0  20  15      347.72      518.72    130.90 o
   1  20  15      226.39      135.90     88.26 o
   2  20  15       13.54     -150.54    100.36 o
   3  20  15       77.14      -10.53    115.25 o
   4  20  15        4.13      -24.85    121.11 o
   5  20  15      136.02      280.86    114.88 o
   1  21  15        1.38       47.88    102.42 o
   2  21  15       85.28       42.82    102.94 o
   3  21  15      498.96      493.21    180.85 o
   4  21  15        2.75      141.92    130.13 o
   0  22  15       22.20     -237.83    158.55 o
   1  22  15      872.66      935.25    134.95 o
   2  22  15       12.42      -61.41    127.41 o
   0   0  16     2079.34     2197.85    146.30 o
   1   0  16    35228.78    35941.51    528.75 o
   2   0  16    19649.93    18764.34    299.79 o
   3   0  16     6699.63     5653.75    113.14 o
   4   0  16    19024.58    18216.61    304.77 o
   5   0  16     1520.01     1534.95     78.56 o
   6   0  16     1588.75     1767.95    120.34 o
   7   0  16     5479.42     5366.66    138.76 o
   8   0  16     1804.08     1546.65    134.11 o
   9   0  16      983.97     1035.91    146.12 o
  10   0  16       52.09       40.04    119.07 o
  11   0  16     2822.36     2909.74    192.48 o
   1   1  16      509.97      539.28     40.94 o
   2   1  16     2530.81     2471.81     55.11 o
   3   1  16     3763.42     4133.64     72.12 o
   4   1  16      566.48      475.93     43.90 o
   5   1  16     4523.79     4384.99     87.03 o
   6   1  16      455.98      446.98     45.07 o
   7   1  16     1564.64     1614.98     59.74 o
   8   1  16      102.82       94.35     39.41 o
   9   1  16      229.12      250.71     94.80 o
  10   1  16      122.47      214.92     88.33 o
  11   1  16        8.18       92.49     98.21 o
   0   2  16       65.64       60.99     30.02 o
   1   2  16     8675.09     8314.10    106.08 o
   2   2  16       99.44       28.46     25.24 o
   3   2  16       34.94       34.93     29.58 o
   4   2  16     2300.22     2189.86     56.03 o
   5   2  16      562.23      537.19     49.03 o
   6   2  16      108.25      112.92     42.37 o
   7   2  16       33.04      -29.33     43.30 o
   8   2  16      437.52      359.61     42.58 o
   9   2  16     2135.24     2128.92    109.40 o
  10   2  16      445.58      368.30     89.14 o
  11   2  16       27.73       62.09    112.16 o
   1   3  16     5552.32     5989.25    119.83 o
   2   3  16     5825.42     5780.88     74.85 o
   3   3  16     5995.59     6247.25     91.05 o
   4   3  16     7155.73     6989.68    109.06 o
   5   3  16     1296.50     1298.63     54.59 o
   6   3  16     1140.76     1103.51     54.94 o
   7   3  16     5019.65     4927.32     97.56 o
   8   3  16      474.61      692.83     47.78 o
   9   3  16      330.67      184.85     79.24 o
  10   3  16      256.55      235.81     91.50 o
  11   3  16      122.28      -38.82    113.85 o
   0   4  16     3204.54     3596.81    149.59 o
   1   4  16    11792.15    12171.09    124.84 o
   2   4  16     2794.94     2500.64     47.55 o
   3   4  16     3552.60     3487.32     68.05 o
   4   4  16     2035.24     1987.84     55.09 o
   5   4  16      772.25      719.20     48.97 o
   6   4  16      142.03      189.22     51.28 o
   7   4  16      166.01      153.61     47.90 o
   8   4  16       21.80       24.61     50.47 o
   9   4  16     1062.51     1043.02     92.66 o
  10   4  16       12.15      171.14     89.79 o
  11   4  16     1310.55     1429.47    208.29 o
   1   5  16     1444.97     1442.83     44.67 o
   2   5  16      971.42      955.53     36.67 o
   3   5  16     2298.07     2205.76     43.70 o
   4   5  16      124.71       96.43     30.07 o
   5   5  16      700.92      733.85     50.35 o
   6   5  16        6.40      -41.76     46.91 o
   7   5  16      614.07      612.93     54.09 o
   8   5  16      353.34      400.99     50.77 o
   9   5  16      311.92      405.53     63.54 o
  10   5  16      560.72      692.39    116.40 o
  11   5  16      106.55       86.05    117.23 o
   0   6  16      562.77      601.68    113.39 o
   1   6  16    25400.79    24876.02    243.75 o
   2   6  16     4796.64     4376.83     78.67 o
   3   6  16     2171.24     1992.00     50.03 o
   4   6  16     7254.54     7057.89     90.02 o
   5   6  16     3452.16     3147.33     75.23 o
   6   6  16     1205.29     1188.92     66.07 o
   7   6  16        3.31       16.36     55.07 o
   8   6  16     2773.80     2649.08     80.96 o
   9   6  16     4378.70     4350.99    116.23 o
  10   6  16      255.03      402.88    113.06 o
  11   6  16      807.32      717.18    164.19 o
   1   7  16     4685.78     4435.88     79.32 o
   2   7  16       21.75       29.21     34.27 o
   3   7  16     4564.23     4635.76     90.05 o
   4   7  16     1259.63     1092.08     44.81 o
   5   7  16     1057.54     1143.24     59.40 o
   6   7  16      106.80       65.61     48.36 o
   7   7  16     5788.98     5517.08    139.09 o
   8   7  16     1053.32      892.05     67.66 o
   9   7  16      970.87     1056.47     89.42 o
  10   7  16        4.07      -26.00    204.03 o
   0   8  16     1022.72     1019.39     71.17 o
   1   8  16        8.87       45.49     24.83 o
   2   8  16     1969.72     1844.72     56.71 o
   3   8  16     2210.94     2113.67     73.84 o
   4   8  16     4584.08     4302.18     77.51 o
   5   8  16     1568.61     1593.13     56.57 o
   6   8  16      193.25      143.86     47.84 o
   7   8  16     1097.25     1163.97    103.03 o
   8   8  16      414.34      407.68     81.93 o
   9   8  16      218.11      154.28     87.84 o
  10   8  16      143.47      124.02     93.91 o
   1   9  16      100.94       91.03     31.02 o
   2   9  16    12848.91    12480.97    154.76 o
   3   9  16     1431.46     1319.07     54.97 o
   4   9  16      197.04      218.08     33.89 o
   5   9  16     2598.78     2681.24     81.26 o
   6   9  16     2144.24     2222.05     75.87 o
   7   9  16     1453.18     1452.43     69.11 o
   8   9  16      112.59      122.14     75.87 o
   9   9  16      196.31      101.85     64.38 o
  10   9  16        3.26      -66.25     91.33 o
   0  10  16      697.30      811.08     70.39 o
   1  10  16     6990.39     6760.13    114.45 o
   2  10  16       96.56       75.59     40.15 o
   3  10  16     1916.23     2021.45     63.53 o
   4  10  16      167.34      202.42     35.70 o
   5  10  16     1401.76     1347.33     61.81 o
   6  10  16      406.60      359.74     65.52 o
   7  10  16       97.01       80.58     65.21 o
   8  10  16      229.61      320.50    103.00 o
   9  10  16      490.59      547.95    107.99 o
  10  10  16       88.26      137.00     96.90 o
   1  11  16      407.92      381.47     48.72 o
   2  11  16     4118.76     3867.50     90.15 o
   3  11  16     1069.08     1095.46     59.39 o
   4  11  16     1336.32     1297.81     72.27 o
   5  11  16      226.50      193.83     63.43 o
   6  11  16      171.11      204.54     76.33 o
   7  11  16      378.34      483.50     75.60 o
   8  11  16      973.26     1111.76     99.68 o
   9  11  16      546.19      640.60    112.62 o
   0  12  16     2333.00     2130.91    101.73 o
   1  12  16     3837.36     3650.51     89.59 o
   2  12  16      355.57      296.89     51.01 o
   3  12  16     4645.17     4716.25    101.55 o
   4  12  16     7052.30     6779.45    158.32 o
   5  12  16       52.80        0.86     62.81 o
   6  12  16     1003.75     1043.29     80.40 o
   7  12  16      164.20      253.90     74.32 o
   8  12  16      202.46       23.00     87.96 o
   9  12  16      203.43       78.07     95.46 o
   1  13  16      151.03      151.53     51.60 o
   2  13  16       86.56       90.46     50.60 o
   3  13  16     2655.52     2462.60     82.11 o
   4  13  16     5048.68     5176.26    147.79 o
   5  13  16     4445.47     4752.01    149.67 o
   6  13  16     3193.35     3107.91    144.32 o
   7  13  16     3080.57     2977.74    137.48 o
   8  13  16      356.53      370.16     96.88 o
   9  13  16     1428.58     1532.15    119.55 o
   0  14  16      216.29      123.07     75.24 o
   1  14  16       69.30       56.27     58.49 o
   2  14  16      332.53      293.42     56.68 o
   3  14  16        0.18      -82.03     73.75 o
   4  14  16      103.10      176.49    102.41 o
   5  14  16       61.99     -117.08     78.05 o
   6  14  16       33.27       47.72     86.15 o
   7  14  16       28.97       51.82     91.93 o
   8  14  16       18.97      -69.61     94.23 o
   1  15  16      221.24      106.74     56.90 o
   2  15  16     1898.02     1808.35     78.09 o
   3  15  16       67.82      101.34    109.09 o
   4  15  16      743.37      790.46    112.17 o
   5  15  16      393.00      649.95    159.83 o
   6  15  16     1770.68     1745.25    121.31 o
   7  15  16      998.04     1118.95    114.87 o
   8  15  16      106.28       99.67    101.57 o
   0  16  16      431.82      523.31     91.11 o
   1  16  16      190.76      189.64     61.66 o
   2  16  16      461.47      409.90     63.12 o
   3  16  16       61.58      231.18     84.31 o
   4  16  16     1166.10     1117.55    120.74 o
   5  16  16       87.45      -45.25     91.15 o
   6  16  16        2.56      -91.75     93.69 o
   7  16  16        4.59       59.79    101.68 o
   1  17  16      479.59      459.60     68.87 o
   2  17  16        5.86      -64.08     74.29 o
   3  17  16     2446.38     2637.52    183.17 o
   4  17  16      404.21      482.30    115.04 o
   5  17  16      858.49      921.54    109.48 o
   6  17  16      153.47       -5.48     99.91 o
   7  17  16      283.70      221.07    110.69 o
   0  18  16     1721.86     1677.00    120.67 o
   1  18  16        8.06      -43.80     67.59 o
   2  18  16       43.04        2.50     88.03 o
   3  18  16       68.63      -30.14    108.29 o
   4  18  16      553.92      649.30    128.31 o
   5  18  16      234.19      129.90    102.27 o
   6  18  16        4.72     -129.15    121.06 o
   1  19  16      965.13      977.32     83.57 o
   2  19  16        6.80     -118.72     94.96 o
   3  19  16     1343.31     1358.66    137.18 o
   4  19  16     1316.57     1236.78    173.53 o
   5  19  16     1439.08     1500.06    130.14 o
   0  20  16       13.87     -100.00    101.63 o
   1  20  16     1924.05     2158.55    118.74 o
   2  20  16       63.60      -56.85    101.87 o
   3  20  16       31.23     -173.44    115.63 o
   4  20  16        0.22     -187.97    125.31 o
   5  20  16       33.92      -38.60    112.76 o
   1  21  16       12.34     -150.67    100.45 o
   2  21  16      149.44      196.50    107.55 o
   3  21  16       26.17     -188.29    125.52 o
   0  22  16      256.06      348.84    166.66 o
   1  22  16      308.93      185.97    110.69 o
   1   1  17     7169.06     6626.75     99.15 o
   2   1  17    15786.11    16090.40    176.05 o
   3   1  17     6055.31     5774.10     87.12 o
   4   1  17     1048.64     1070.87     54.60 o
   5   1  17      771.92      742.71     48.69 o
   6   1  17       48.17       51.07     42.57 o
   7   1  17     1975.28     2153.58     70.44 o
   8   1  17     1722.24     1683.14     61.64 o
   9   1  17     3333.28     3079.79    125.72 o
  10   1  17       33.00       75.47     91.06 o
  11   1  17       26.99       20.54     93.47 o
   0   2  17    59531.51    56752.69    707.93 o
   1   2  17     8513.75     7586.18    101.60 o
   2   2  17     9138.40     8436.75    102.95 o
   3   2  17      351.72      329.68     34.83 o
   4   2  17      281.24      245.94     36.85 o
   5   2  17      243.73      322.68     42.05 o
   6   2  17      410.20      424.47     51.59 o
   7   2  17       18.93       20.12     57.56 o
   8   2  17      546.09      653.93     50.68 o
   9   2  17       81.83      182.63     82.15 o
  10   2  17     2823.80     2670.30    127.47 o
  11   2  17     1189.43     1316.39    136.96 o
   1   3  17     1385.48     1331.29     43.02 o
   2   3  17      327.02      384.13     51.91 o
   3   3  17      110.63      130.29     32.05 o
   4   3  17     4067.35     4129.18    115.18 o
   5   3  17     1045.49     1046.17     60.98 o
   6   3  17      306.16      351.21     47.77 o
   7   3  17      529.15      415.12     51.15 o
   8   3  17        1.77      -15.11     44.23 o
   9   3  17       34.32      -83.29     77.61 o
  10   3  17      850.10      806.30    101.60 o
  11   3  17       89.73      102.14    174.10 o
   0   4  17    42837.39    40774.98    535.36 o
   1   4  17    12224.23    11736.38    122.87 o
   2   4  17     2307.33     2102.66     73.12 o
   3   4  17     3852.73     3636.94     70.99 o
   4   4  17        8.40      -49.00     33.15 o
   5   4  17      692.15      754.07     50.29 o
   6   4  17     5362.01     5190.20    113.36 o
   7   4  17     1185.25     1260.48     63.94 o
   8   4  17     2304.89     2607.92     78.91 o
   9   4  17     1272.19     1450.05     72.93 o
  10   4  17     2847.60     3105.45    133.37 o
  11   4  17      133.93       24.11    113.90 o
   1   5  17    16154.15    15700.04    168.43 o
   2   5  17    10772.02     9941.37    117.09 o
   3   5  17     4616.84     4497.39     62.26 o
   4   5  17      222.74      221.25     36.67 o
   5   5  17       48.18       75.66     52.09 o
   6   5  17       11.06        8.27     52.28 o
   7   5  17     1033.71     1083.14     60.04 o
   8   5  17     4761.64     4520.73    116.13 o
   9   5  17      684.12      835.59     91.86 o
  10   5  17       33.80     -156.92    104.61 o
  11   5  17       57.34     -176.00    135.21 o
   0   6  17     4620.83     4390.03    141.73 o
   1   6  17      768.90      783.84     41.61 o
   2   6  17        2.58       36.06     34.61 o
   3   6  17     1403.81     1548.01     47.89 o
   4   6  17      549.87      480.63     36.47 o
   5   6  17       29.04       -1.79     47.24 o
   6   6  17      403.97      416.52     58.65 o
   7   6  17      168.94      120.58     57.87 o
   8   6  17        0.72       -7.47     53.08 o
   9   6  17        2.98      -26.23     62.83 o
  10   6  17       22.19       -2.17    112.45 o
   1   7  17     5417.31     5243.01     88.96 o
   2   7  17     4328.52     4210.91     81.80 o
   3   7  17     1304.65     1284.60     55.48 o
   4   7  17     1519.06     1454.67     56.03 o
   5   7  17       62.18       76.63     47.60 o
   6   7  17      451.90      466.01     55.94 o
   7   7  17      283.09      479.87     64.61 o
   8   7  17      110.15      182.94     76.30 o
   9   7  17      333.85      283.37     76.74 o
  10   7  17      464.78      756.31    158.46 o
   0   8  17    41368.51    39699.47    610.79 o
   1   8  17    10340.30    10370.10    136.41 o
   2   8  17     4395.55     4343.20    108.46 o
   3   8  17       52.24       39.11     38.39 o
   4   8  17      865.95      818.12     49.52 o
   5   8  17      861.04      774.47     59.44 o
   6   8  17     1905.77     1692.07    116.75 o
   7   8  17      380.74      377.63     73.89 o
   8   8  17     1863.25     2027.67    101.83 o
   9   8  17      455.15      495.16    121.19 o
  10   8  17     1327.92     1371.41    104.79 o
   1   9  17      767.28      774.80     33.98 o
   2   9  17     6972.32     6688.87    107.96 o
   3   9  17        2.75      -47.35     40.34 o
   4   9  17     2729.47     2640.70     70.76 o
   5   9  17      726.63      807.40     69.49 o
   6   9  17     2297.56     2383.99     97.43 o
   7   9  17       37.62       28.29     63.16 o
   8   9  17     2885.44     2950.05    117.07 o
   9   9  17       28.63        6.11     78.58 o
  10   9  17        8.38      -46.89     92.62 o
   0  10  17    13231.15    13245.22    322.65 o
   1  10  17       63.76      108.52     44.35 o
   2  10  17     4059.38     4040.36     84.73 o
   3  10  17      222.00      274.52     45.23 o
   4  10  17      708.24      765.95     55.03 o
   5  10  17      329.11      238.58     62.35 o
   6  10  17      621.69      600.96     69.54 o
   7  10  17      263.82      253.78     82.10 o
   8  10  17      394.45      482.55     78.04 o
   9  10  17        4.69       82.10     98.89 o
  10  10  17      706.84      799.47    110.57 o
   1  11  17      609.78      626.64     63.71 o
   2  11  17     5359.92     5056.97    104.89 o
   3  11  17      645.07      685.51     49.66 o
   4  11  17     4504.70     4656.55    118.25 o
   5  11  17      275.33      413.26     65.59 o
   6  11  17     2660.72     2409.33    144.66 o
   7  11  17      562.72      562.52     77.93 o
   8  11  17     2351.77     2245.94    117.80 o
   9  11  17      298.81      443.74    129.46 o
   0  12  17     2692.92     2685.62    113.41 o
   1  12  17     3015.05     2794.22    104.97 o
   2  12  17      424.35      383.21     52.81 o
   3  12  17     2336.96     2198.52     74.24 o
   4  12  17        0.54        8.74     72.93 o
   5  12  17        0.42      -83.27     63.18 o
   6  12  17      311.05      296.18     71.69 o
   7  12  17      699.24      794.13    104.74 o
   8  12  17        0.42     -134.73     89.82 o
   9  12  17       36.36       36.63     96.44 o
   1  13  17      204.57      215.22     54.09 o
   2  13  17       27.49      -33.75     50.82 o
   3  13  17       85.10       77.42     57.04 o
   4  13  17      448.99      487.69     82.78 o
   5  13  17      705.10      703.31     88.51 o
   6  13  17        0.60       24.41     80.92 o
   7  13  17      131.28      220.95    114.94 o
   8  13  17      161.66      124.53     99.80 o
   9  13  17       29.15     -118.57     98.10 o
   0  14  17     5791.15     5757.85    166.85 o
   1  14  17     1764.00     1705.15     79.85 o
   2  14  17      108.48      180.27     66.37 o
   3  14  17      227.12       88.80     79.24 o
   4  14  17        6.12      -30.66     92.88 o
   5  14  17       65.58      104.63     87.30 o
   6  14  17       19.64      -55.87     85.51 o
   7  14  17        6.36      -37.59     90.50 o
   8  14  17       21.94      133.12    115.72 o
   1  15  17       62.88       26.77     58.21 o
   2  15  17     1934.94     1838.73     80.87 o
   3  15  17      843.54      749.57     92.65 o
   4  15  17     7192.35     7553.42    222.56 o
   5  15  17     1654.16     1483.54    113.17 o
   6  15  17     1930.31     1938.59    121.39 o
   7  15  17      144.09       72.48    111.51 o
   8  15  17      548.50      577.12    110.73 o
   0  16  17       96.89       62.15    101.96 o
   1  16  17       63.24       80.39     62.75 o
   2  16  17       34.51       12.69     60.95 o
   3  16  17     1000.75     1086.48    100.74 o
   4  16  17      626.32      662.77    119.00 o
   5  16  17        9.79       24.81     93.49 o
   6  16  17      757.58      664.66    112.36 o
   7  16  17       27.24      -25.38    102.61 o
   1  17  17      590.13      632.58     79.39 o
   2  17  17     4701.94     4738.09    279.11 o
   3  17  17      426.10      327.56     98.60 o
   4  17  17      261.05      388.68    114.00 o
   5  17  17       83.88       47.85     97.84 o
   6  17  17      856.98      968.24    117.44 o
   7  17  17      205.74      268.57    112.39 o
   0  18  17      407.01      426.13    111.69 o
   1  18  17      135.08       24.24     68.75 o
   2  18  17       12.81     -133.79     89.19 o
   3  18  17      787.83      845.15    257.83 o
   4  18  17        0.17      -56.13    111.71 o
   5  18  17        0.77       71.11    106.14 o
   6  18  17      330.18      441.41    115.99 o
   1  19  17       79.86       60.40     73.99 o
   2  19  17       23.25     -151.95    107.31 o
   3  19  17       14.30     -121.78    113.33 o
   4  19  17       89.00      -59.36    114.65 o
   5  19  17      253.01      261.32    113.54 o
   0  20  17      914.18     1073.93    125.93 o
   1  20  17      374.55      597.27    117.00 o
   2  20  17       60.00       19.78    108.87 o
   3  20  17        4.94      -88.31    120.44 o
   4  20  17        8.19     -181.11    120.74 o
   1  21  17        5.96      -62.96    107.61 o
   2  21  17      569.34      548.63    117.51 o
   3  21  17       70.34        7.70    122.44 o
   0   0  18    13110.69    11937.62    383.38 o
   1   0  18    18259.15    17853.44    290.43 o
   2   0  18    12655.38    12014.31    214.46 o
   3   0  18     3230.67     3164.54     89.56 o
   4   0  18     6310.23     5908.59    162.50 o
   5   0  18        5.51       15.97     57.36 o
   6   0  18     6029.12     5904.95    154.41 o
   7   0  18      894.88      818.87     79.62 o
   8   0  18       22.99       19.01     68.00 o
   9   0  18     1188.70     1428.21    149.83 o
  10   0  18     1643.12     1704.31    164.25 o
  11   0  18      647.06      718.88    151.82 o
   1   1  18     1056.06     1049.63     43.94 o
   2   1  18      192.91      237.98     31.96 o
   3   1  18     1913.06     2047.37     60.07 o
   4   1  18     9180.77     8948.45    121.00 o
   5   1  18     2845.38     2714.40     75.63 o
   6   1  18      698.53      659.04     53.45 o
   7   1  18      226.72      150.50     56.00 o
   8   1  18       34.49       50.77     48.14 o
   9   1  18      236.20      314.22     84.60 o
  10   1  18     1319.34     1261.11    108.06 o
  11   1  18        1.19       12.85     97.64 o
   1   2  18    11144.01    11147.69    135.65 o
   2   2  18      557.85      600.30     35.02 o
   3   2  18      488.51      414.41     35.29 o
   4   2  18      457.19      412.83     40.03 o
   5   2  18      136.88       94.14     46.33 o
   6   2  18      496.59      486.39     51.32 o
   7   2  18      278.78      343.53     52.14 o
   8   2  18       73.88      116.86     49.26 o
   9   2  18       23.39       71.83     82.72 o
  10   2  18      159.20      225.40     95.09 o
  11   2  18      312.02      243.25    170.39 o
   1   3  18     8646.09     8147.18    127.43 o
   2   3  18     2702.81     2410.41     48.85 o
   3   3  18     2048.38     2217.74     60.52 o
   4   3  18     9940.38    10088.44    130.64 o
   5   3  18    13311.69    13022.98    174.89 o
   6   3  18     3316.80     3212.70     84.99 o
   7   3  18     1147.65      976.25     60.47 o
   8   3  18      457.21      461.13     53.18 o
   9   3  18       49.72       72.07     90.98 o
  10   3  18      323.87      399.04     95.84 o
  11   3  18      756.87      843.61    131.94 o
   0   4  18    12628.73    13017.89    239.78 o
   1   4  18     1406.76     1367.36     78.61 o
   2   4  18     6663.61     6311.56     93.15 o
   3   4  18     5982.63     6003.10    123.20 o
   4   4  18     2675.11     2670.20     65.83 o
   5   4  18      724.55      714.69     53.49 o
   6   4  18     1791.40     1778.74    100.49 o
   7   4  18       92.84      -14.36     49.11 o
   8   4  18      182.33      221.58     53.09 o
   9   4  18       60.45      104.89     60.28 o
  10   4  18     1270.08     1446.60    112.34 o
   1   5  18     2590.34     2441.78     50.00 o
   2   5  18      816.81      792.31     37.96 o
   3   5  18      452.56      510.31     29.16 o
   4   5  18     1244.44     1263.23     54.21 o
   5   5  18     4622.96     4824.93    117.17 o
   6   5  18       67.31      138.80     54.74 o
   7   5  18     2029.36     1963.41     73.57 o
   8   5  18       11.70      100.69     53.32 o
   9   5  18      221.79      153.04     66.97 o
  10   5  18      164.24       47.46    107.84 o
   0   6  18    30880.00    28767.64    397.35 o
   1   6  18    16811.35    16427.48    177.52 o
   2   6  18    10169.58     9746.71    130.65 o
   3   6  18     8987.30     8959.67    115.69 o
   4   6  18     1879.35     1782.51     50.32 o
   5   6  18        9.71      -13.30     44.32 o
   6   6  18      688.25      767.08     63.94 o
   7   6  18      260.76      227.55     65.79 o
   8   6  18     2889.75     2819.88     87.60 o
   9   6  18      265.27      398.11     71.41 o
  10   6  18     1552.42     1613.91    138.52 o
   1   7  18     1456.22     1425.66     55.63 o
   2   7  18     4811.41     4493.14     97.70 o
   3   7  18      622.33      679.13     48.41 o
   4   7  18     1216.27     1105.27     53.01 o
   5   7  18     1120.68     1165.79     83.75 o
   6   7  18     4341.07     4270.09    172.15 o
   7   7  18      257.94      300.51     64.37 o
   8   7  18     3139.83     3041.78    100.78 o
   9   7  18      244.26      143.52     77.31 o
  10   7  18       12.05       21.64     78.91 o
   0   8  18      255.35      312.00     55.47 o
   1   8  18     4316.12     4226.08    102.49 o
   2   8  18     1129.65     1204.25     64.42 o
   3   8  18      203.19      186.04     42.00 o
   4   8  18      678.25      614.34     49.58 o
   5   8  18      259.01      283.59     59.50 o
   6   8  18      562.36      513.03     66.56 o
   7   8  18       90.88       56.28     71.45 o
   8   8  18       29.77      -19.46     73.08 o
   9   8  18      194.80      221.86     68.15 o
  10   8  18       28.33       -7.71    133.12 o
   1   9  18     2746.06     2580.13     69.75 o
   2   9  18      452.18      539.10     46.15 o
   3   9  18        7.07      -31.13     41.80 o
   4   9  18     2197.96     1994.17     75.68 o
   5   9  18     5179.43     4857.46    133.30 o
   6   9  18     2743.08     2670.09     97.74 o
   7   9  18      256.33      141.13     67.64 o
   8   9  18      399.31      374.69     82.20 o
   9   9  18        3.86      -15.21     72.23 o
  10   9  18      183.90       70.31     96.07 o
   0  10  18    10360.48    10045.65    325.37 o
   1  10  18       44.90       -0.14     44.31 o
   2  10  18     3124.00     2955.63     76.11 o
   3  10  18     2206.92     2256.47     68.42 o
   4  10  18      285.72      272.68     47.62 o
   5  10  18        7.82      -54.17     60.82 o
   6  10  18        4.09       37.82     64.63 o
   7  10  18      109.39       61.16     68.86 o
   8  10  18      542.12      659.88    115.32 o
   9  10  18       25.12       25.76     98.31 o
   1  11  18      166.91      128.99     54.80 o
   2  11  18      442.57      428.14     67.58 o
   3  11  18     1584.70     1597.28     75.18 o
   4  11  18       30.80       27.68     59.90 o
   5  11  18     1326.37     1403.69     86.13 o
   6  11  18      677.19      706.36     77.79 o
   7  11  18      601.56      604.84     79.98 o
   8  11  18      635.42      714.80    122.24 o
   9  11  18        3.96      -73.24    107.52 o
   0  12  18     1566.26     1584.07    101.30 o
   1  12  18      480.20      543.57     57.18 o
   2  12  18     2357.95     2250.85     76.58 o
   3  12  18     3317.47     3292.97     97.48 o
   4  12  18     1481.99     1309.17     93.89 o
   5  12  18      112.27       68.43     68.29 o
   6  12  18     1806.15     1712.21     92.03 o
   7  12  18       31.61      -67.91     79.36 o
   8  12  18       71.31      -64.44     93.89 o
   9  12  18      239.35      148.05    111.95 o
   1  13  18      513.27      503.71     58.70 o
   2  13  18       91.34      144.78     55.93 o
   3  13  18     1362.91     1369.49     84.26 o
   4  13  18     8799.66     8926.11    191.82 o
   5  13  18       55.88      100.20     81.17 o
   6  13  18     3241.14     3418.45    135.48 o
   7  13  18       84.63      -11.53     89.79 o
   8  13  18      327.06      248.56    103.19 o
   0  14  18      617.56      566.49    137.64 o
   1  14  18      427.31      422.75     62.42 o
   2  14  18      126.06       54.37     58.09 o
   3  14  18      343.03      360.53     81.48 o
   4  14  18     2649.65     2623.09    134.55 o
   5  14  18       50.18      135.11    106.32 o
   6  14  18      109.61       74.45     90.03 o
   7  14  18        1.35       42.00     96.73 o
   8  14  18       68.34        0.56     97.83 o
   1  15  18     1918.70     1769.41     78.59 o
   2  15  18      458.05      521.79     64.04 o
   3  15  18       92.60      221.75     85.24 o
   4  15  18      324.00      318.44    106.46 o
   5  15  18      855.72      913.92    103.05 o
   6  15  18      759.48      797.08    101.03 o
   7  15  18      211.91      156.23    102.77 o
   8  15  18      941.27     1068.89    121.80 o
   0  16  18      470.49      630.26    104.68 o
   1  16  18        5.55      -85.66     62.71 o
   2  16  18     1895.52     1884.67     84.91 o
   3  16  18     1875.88     1844.47    118.44 o
   4  16  18      483.70      410.00    190.12 o
   5  16  18       63.70       40.95     93.38 o
   6  16  18       37.76     -140.90     93.93 o
   7  16  18       41.36       50.45    102.22 o
   1  17  18      544.55      445.10     87.22 o
   2  17  18       77.29      -47.46     87.93 o
   3  17  18      423.80      292.28    140.10 o
   4  17  18     2402.90     2202.46    151.68 o
   5  17  18      232.85      147.27    103.39 o
   6  17  18      495.34      619.90    111.55 o
   0  18  18      192.84      344.00    109.12 o
   1  18  18      161.53      109.23     72.09 o
   2  18  18       28.72       56.33     95.08 o
   3  18  18     1157.22     1215.23    160.22 o
   4  18  18       13.63      -38.06    111.79 o
   5  18  18        3.70     -119.47    103.10 o
   6  18  18      740.19      785.69    122.36 o
   1  19  18      774.68      662.76     99.10 o
   2  19  18     1303.01     1676.50    125.18 o
   3  19  18      834.83     1068.22    167.74 o
   4  19  18     1437.00     1411.39    171.97 o
   5  19  18        2.00      -18.87    111.22 o
   0  20  18      217.74      264.84    141.72 o
   1  20  18       43.94     -148.94    101.44 o
   2  20  18      780.03      716.89    157.75 o
   3  20  18        3.58     -130.93    127.11 o
   4  20  18        8.98      -26.95    130.94 o
   1  21  18      343.31      258.83    114.84 o
   2  21  18        0.76     -154.50    138.18 o
   1   1  19     2634.82     2651.31     97.19 o
   2   1  19      382.37      422.41     39.27 o
   3   1  19      378.17      400.89     45.22 o
   4   1  19    16074.70    15644.92    181.58 o
   5   1  19     4563.33     4402.54     92.15 o
   6   1  19     5651.36     5721.27    110.12 o
   7   1  19      284.66      326.45     53.04 o
   8   1  19      106.07       43.37     49.66 o
   9   1  19      766.89      805.55     95.48 o
  10   1  19      460.47      531.16    102.30 o
   0   2  19     3052.61     3003.83     81.69 o
   1   2  19      685.58      691.79     38.70 o
   2   2  19     3805.89     3549.07     65.71 o
   3   2  19    22498.92    21557.45    216.70 o
   4   2  19     3797.65     3849.09     81.75 o
   5   2  19        4.53       55.15     51.69 o
   6   2  19     3104.95     2960.49     90.60 o
   7   2  19     4140.13     4027.38     97.36 o
   8   2  19       56.46       19.25     50.58 o
   9   2  19      180.80      131.12     73.48 o
  10   2  19      422.10      331.34     95.07 o
   1   3  19     5910.53     5796.76     88.99 o
   2   3  19      437.98      487.14     29.13 o
   3   3  19      465.96      486.21     48.56 o
   4   3  19      173.78      247.95     39.42 o
   5   3  19     2098.19     2140.02     70.09 o
   6   3  19      724.61      684.03     59.63 o
   7   3  19       43.28      -11.20     52.10 o
   8   3  19      237.00      175.34     53.82 o
   9   3  19      521.16      477.25     66.75 o
  10   3  19      159.01       49.99     95.73 o
   0   4  19      460.32      506.65     65.17 o
   1   4  19    13168.17    12228.97    146.31 o
   2   4  19     7779.20     7737.52    109.08 o
   3   4  19     4631.94     4403.43     96.08 o
   4   4  19     1229.45     1304.88     52.62 o
   5   4  19     5730.90     5275.11    103.68 o
   6   4  19      482.11      455.51     59.38 o
   7   4  19     1171.63     1150.77     72.42 o
   8   4  19      972.29      946.99     64.26 o
   9   4  19     1831.35     2061.07     88.99 o
  10   4  19       35.99     -105.72     90.39 o
   1   5  19       79.73       37.07     26.28 o
   2   5  19       24.00      -33.93     33.08 o
   3   5  19      188.57      125.02     35.82 o
   4   5  19     5893.65     5529.44    107.54 o
   5   5  19     4788.62     4832.17    101.00 o
   6   5  19     3954.55     4054.61    108.04 o
   7   5  19      464.83      374.14     55.98 o
   8   5  19      515.94      453.47     60.67 o
   9   5  19      423.23      402.52     75.00 o
  10   5  19      255.07      201.20    115.37 o
   0   6  19     6143.92     5934.19    131.82 o
   1   6  19       21.48        8.44     36.00 o
   2   6  19     1053.47     1069.18     83.19 o
   3   6  19      746.57      733.36     41.81 o
   4   6  19      116.80      166.25     40.60 o
   5   6  19      817.64      933.78     74.00 o
   6   6  19       11.04      -24.88     70.15 o
   7   6  19       60.99       66.80     60.74 o
   8   6  19       55.45       30.82     56.56 o
   9   6  19       88.56        3.06     69.64 o
  10   6  19      215.12      278.60    117.32 o
   1   7  19      493.79      481.13     46.37 o
   2   7  19      679.88      727.46     49.13 o
   3   7  19      426.25      469.12     47.53 o
   4   7  19     5743.81     5614.05    101.72 o
   5   7  19      320.97      354.51     43.81 o
   6   7  19     3514.57     3421.65    105.57 o
   7   7  19      317.64      269.96     81.44 o
   8   7  19       39.01       81.96     58.64 o
   9   7  19      533.76      560.78     66.48 o
  10   7  19       21.01       29.34     83.63 o
   0   8  19      344.25      281.79     58.79 o
   1   8  19     5536.21     5237.84     95.44 o
   2   8  19     4775.52     4566.93     90.76 o
   3   8  19     4056.95     3794.56     91.43 o
   4   8  19     1635.96     1827.24     64.20 o
   5   8  19        0.74      -34.24     64.37 o
   6   8  19        6.43       12.93     63.17 o
   7   8  19     1979.84     1934.69    110.67 o
   8   8  19      708.86      830.58    101.28 o
   9   8  19      346.86      428.18     76.64 o
  10   8  19      447.51      431.03     99.52 o
   1   9  19     1889.45     1893.05     63.06 o
   2   9  19     4799.41     4663.24     93.29 o
   3   9  19     1982.93     1963.01     64.32 o
   4   9  19       69.38       45.01     45.90 o
   5   9  19     1624.34     1533.25     82.05 o
   6   9  19      767.10      653.39     73.72 o
   7   9  19     2001.55     2112.96    118.80 o
   8   9  19      733.68      807.50     90.87 o
   9   9  19      270.05      235.89     79.71 o
   0  10  19    13185.13    12334.17    247.97 o
   1  10  19      169.95      144.66     48.61 o
   2  10  19      186.75      160.47     48.73 o
   3  10  19     5589.24     5444.02    113.92 o
   4  10  19     2969.29     3149.42    109.39 o
   5  10  19      858.37      747.19     93.19 o
   6  10  19     1778.19     1719.15     90.92 o
   7  10  19     1075.70      927.69     81.51 o
   8  10  19        8.23       13.95     77.46 o
   9  10  19        6.42     -125.15    146.87 o
   1  11  19     2380.11     2327.39     78.12 o
   2  11  19     2507.99     2677.15     83.10 o
   3  11  19     2081.53     1993.66     84.00 o
   4  11  19     1661.16     1629.87    100.93 o
   5  11  19     7574.00     7083.27    150.45 o
   6  11  19     4078.28     4155.51    124.33 o
   7  11  19        9.00      -41.02     72.78 o
   8  11  19      371.45      353.72    111.35 o
   9  11  19       30.86       38.42    105.62 o
   0  12  19     7837.21     7507.62    188.49 o
   1  12  19       37.08       -5.04     50.86 o
   2  12  19     1089.37      995.74     63.22 o
   3  12  19     1233.28     1197.25     72.81 o
   4  12  19      634.50      590.19     75.06 o
   5  12  19      101.61       62.02     69.82 o
   6  12  19       33.96      -24.55     72.75 o
   7  12  19      179.03      161.62     80.16 o
   8  12  19      259.37       90.98     99.41 o
   9  12  19       11.86      -79.20    109.06 o
   1  13  19      966.04      938.67     66.32 o
   2  13  19     4776.75     4689.76    108.09 o
   3  13  19       11.74      -58.67     59.54 o
   4  13  19     1065.04     1070.16     97.60 o
   5  13  19        9.58       78.96     83.00 o
   6  13  19      698.90      716.78     97.09 o
   7  13  19      539.00      460.83    112.89 o
   8  13  19       73.64      -66.00     98.05 o
   0  14  19      120.62      121.26    111.37 o
   1  14  19      128.52       58.04     73.21 o
   2  14  19     2153.17     2172.52     83.73 o
   3  14  19     3112.25     3232.92    125.30 o
   4  14  19     3077.88     2968.12    143.66 o
   5  14  19      372.97      295.67     90.62 o
   6  14  19      165.43       63.97    112.55 o
   7  14  19      601.69      672.72    107.88 o
   8  14  19      403.73      339.27    174.61 o
   1  15  19      346.71      327.08     64.75 o
   2  15  19      256.04      264.66     63.92 o
   3  15  19     1957.71     1955.05    113.02 o
   4  15  19      138.60       80.90    108.69 o
   5  15  19     4216.89     4380.68    154.92 o
   6  15  19      742.35      854.77    105.83 o
   7  15  19      260.39      204.35    120.17 o
   0  16  19     1635.63     1565.16    122.30 o
   1  16  19      108.60      141.70     68.01 o
   2  16  19       90.34      113.20    103.26 o
   3  16  19        4.12       28.85     97.57 o
   4  16  19       13.99       79.98    107.85 o
   5  16  19       89.46       69.29     95.16 o
   6  16  19        7.26      -43.57     97.18 o
   7  16  19        8.59     -101.60    109.38 o
   1  17  19       35.66      -73.71     68.01 o
   2  17  19        2.47     -125.33     85.17 o
   3  17  19      848.76      764.38    110.63 o
   4  17  19      348.84      412.27    119.62 o
   5  17  19     2017.28     2121.86    226.36 o
   6  17  19      714.00      675.83    119.34 o
   0  18  19     2455.95     2539.95    144.08 o
   1  18  19       28.66        6.89     70.48 o
   2  18  19     1178.29     1209.65    121.07 o
   3  18  19       18.97      -10.41    115.53 o
   4  18  19      456.55      535.52    129.48 o
   5  18  19       44.09      -34.95    106.36 o
   1  19  19       57.81      -34.89     86.53 o
   2  19  19      575.01      644.78    108.72 o
   3  19  19       15.63      -60.36    126.22 o
   4  19  19       20.37     -108.99    211.10 o
   0  20  19      319.47      374.90    123.70 o
   1  20  19       16.74       75.09    109.45 o
   2  20  19      666.57      687.65    122.16 o
   3  20  19      266.86       48.24    156.20 o
   1  21  19      191.75      224.33    117.06 o
   0   0  20    32498.62    28511.45    777.73 o
   1   0  20     5253.31     5117.55    164.08 o
   2   0  20     1112.16      942.48     66.76 o
   3   0  20    22819.15    21887.13    313.15 o
   4   0  20     7921.93     7448.40    172.78 o
   5   0  20      566.20      634.92     85.18 o
   6   0  20     1977.13     2017.10    102.53 o
   7   0  20       15.33       30.93     73.59 o
   8   0  20      326.32      253.50     79.86 o
   9   0  20     1005.18      963.78     87.62 o
  10   0  20       51.26       46.91    156.23 o
   1   1  20     1242.20     1254.61     50.24 o
   2   1  20     8419.99     7963.46    132.13 o
   3   1  20     3852.46     3803.17     93.58 o
   4   1  20      174.13      234.06     40.89 o
   5   1  20     3800.73     3777.21     85.00 o
   6   1  20      197.80      171.38     50.81 o
   7   1  20       24.13        3.14     50.16 o
   8   1  20      294.82      303.97     58.67 o
   9   1  20       40.01       42.09     70.06 o
  10   1  20      152.78       70.23     97.13 o
   0   2  20      245.07      286.80     48.86 o
   1   2  20     3541.69     3435.66     71.44 o
   2   2  20       77.98       58.14     32.24 o
   3   2  20      280.49      299.64     36.94 o
   4   2  20     1766.25     1756.81     77.40 o
   5   2  20     1379.19     1260.54     57.22 o
   6   2  20      316.38      394.24     73.91 o
   7   2  20      153.27       30.37     60.85 o
   8   2  20      146.35       98.92     55.59 o
   9   2  20      487.38      515.78     90.64 o
  10   2  20       24.79      -80.42    145.04 o
   1   3  20     1814.19     1992.60     58.32 o
   2   3  20    28713.98    27703.44    264.53 o
   3   3  20     4224.75     4083.47    100.24 o
   4   3  20      272.94      266.06     42.65 o
   5   3  20     4988.48     5107.09    106.19 o
   6   3  20     1246.27     1259.78     66.93 o
   7   3  20     2309.12     2257.07     79.79 o
   8   3  20     3210.42     3181.57     91.75 o
   9   3  20     1008.05      940.87     90.11 o
  10   3  20      625.66      535.81    102.33 o
   0   4  20     7502.44     6517.48    157.94 o
   1   4  20     8555.71     8238.88    112.39 o
   2   4  20      622.79      686.40     41.93 o
   3   4  20     2661.73     2648.45     65.98 o
   4   4  20     1420.37     1367.53     54.12 o
   5   4  20      565.16      540.77     53.08 o
   6   4  20      542.84      559.98     76.31 o
   7   4  20     1190.98     1203.44     69.46 o
   8   4  20        0.06      -39.67     56.30 o
   9   4  20      282.76      383.27     80.32 o
  10   4  20      118.78       77.26     96.55 o
   1   5  20     1613.92     1572.76     50.00 o
   2   5  20     1810.21     2042.30     71.87 o
   3   5  20       40.19       -4.76     35.57 o
   4   5  20     1473.00     1482.19     55.00 o
   5   5  20       47.81       42.71     47.95 o
   6   5  20     1542.25     1493.47     77.26 o
   7   5  20       32.92       79.31     56.65 o
   8   5  20     1837.75     1777.63     75.56 o
   9   5  20       79.24       16.84     67.46 o
  10   5  20      312.16      328.88    101.79 o
   0   6  20     5208.18     5176.31    232.32 o
   1   6  20    13681.85    13606.99    158.77 o
   2   6  20       17.32        3.76     41.47 o
   3   6  20      208.89      139.85     36.54 o
   4   6  20     2977.22     2668.98     70.26 o
   5   6  20      813.72      937.69     58.65 o
   6   6  20     1116.61     1208.71    126.52 o
   7   6  20      672.66      845.14     90.22 o
   8   6  20       28.05       17.07     58.18 o
   9   6  20     3616.13     3601.36    162.77 o
  10   6  20      354.68      349.07    133.18 o
   1   7  20     6278.33     5883.07    102.14 o
   2   7  20     3684.15     3487.89     82.95 o
   3   7  20     1543.47     1632.58     61.96 o
   4   7  20      429.34      374.19     48.77 o
   5   7  20     3387.58     3148.10     82.24 o
   6   7  20       28.76      -16.49     57.34 o
   7   7  20     5139.69     4599.09    124.86 o
   8   7  20      132.54       20.72     72.35 o
   9   7  20      628.80      551.12     69.57 o
  10   7  20      222.57      230.47     92.92 o
   0   8  20       32.83       46.78     56.15 o
   1   8  20      544.87      519.15     50.56 o
   2   8  20     4073.86     3842.77     87.54 o
   3   8  20     1585.43     1490.68     59.98 o
   4   8  20        6.49      -20.01     44.64 o
   5   8  20      783.03      625.34    104.26 o
   6   8  20      238.90      264.02     76.13 o
   7   8  20      133.09      183.82     79.34 o
   8   8  20       20.14       40.82     78.89 o
   9   8  20      146.35      201.93     78.05 o
   1   9  20       47.83      -11.48     44.22 o
   2   9  20     9761.43     9429.61    141.08 o
   3   9  20     1076.54     1218.85     67.69 o
   4   9  20       94.00       19.76     45.91 o
   5   9  20     4868.02     4763.07    138.77 o
   6   9  20     1348.96     1142.46    135.49 o
   7   9  20     2890.52     2632.58    114.73 o
   8   9  20     1901.48     1888.32    108.33 o
   9   9  20       59.85      138.96     81.46 o
   0  10  20     7331.79     7419.18    185.55 o
   1  10  20     4695.13     4469.31    115.22 o
   2  10  20     2668.15     2843.33     77.49 o
   3  10  20      663.47      681.98     54.97 o
   4  10  20      586.75      603.02     64.86 o
   5  10  20      168.54       69.57     67.03 o
   6  10  20       95.33      185.67     68.79 o
   7  10  20      723.23      740.33     82.57 o
   8  10  20        6.87      -52.96     82.41 o
   9  10  20      815.07      730.78    122.02 o
   1  11  20     1733.86     1816.37     73.50 o
   2  11  20     1353.51     1378.96     69.06 o
   3  11  20       37.33      -13.61     51.49 o
   4  11  20        8.05      127.35     65.86 o
   5  11  20      202.96      248.24     70.59 o
   6  11  20     1001.10     1060.69     86.75 o
   7  11  20      339.73      384.88     81.28 o
   8  11  20      252.89      337.79    109.34 o
   9  11  20      115.70      -25.74    109.38 o
   0  12  20     8253.50     8443.92    265.50 o
   1  12  20     2958.20     2804.17     86.86 o
   2  12  20      100.51       57.01     69.99 o
   3  12  20     3186.24     3184.98    101.84 o
   4  12  20      689.07      862.12     79.80 o
   5  12  20      206.08      197.23     75.28 o
   6  12  20      521.50      545.01     81.44 o
   7  12  20     1076.03     1103.82     92.97 o
   8  12  20      114.65       86.55     99.02 o
   1  13  20      120.68      -30.15     55.60 o
   2  13  20     1972.98     1976.27     81.13 o
   3  13  20     2657.95     2984.55    158.15 o
   4  13  20      113.07     -112.47     94.25 o
   5  13  20     2912.90     2992.51    130.63 o
   6  13  20        6.30       27.40     81.34 o
   7  13  20       68.71      113.04     82.21 o
   8  13  20       27.75       -7.37    124.32 o
   0  14  20       55.19       38.07     88.42 o
   1  14  20        9.92      -35.07     61.59 o
   2  14  20     1583.68     1686.36    152.28 o
   3  14  20        6.95      -89.26     83.44 o
   4  14  20       85.91      102.28    105.66 o
   5  14  20        0.18     -106.71     87.75 o
   6  14  20        7.78      -59.46     91.66 o
   7  14  20       30.18      -78.67     98.57 o
   8  14  20        2.16        2.49    105.98 o
   1  15  20      260.14      198.25     64.50 o
   2  15  20      873.80      928.46     81.05 o
   3  15  20     1080.74     1022.84    101.39 o
   4  15  20      157.21       97.95    104.40 o
   5  15  20      772.98      665.96    106.66 o
   6  15  20      102.56       52.18     98.58 o
   7  15  20      544.16      534.50    115.69 o
   0  16  20     4424.25     4763.91    182.11 o
   1  16  20     3203.16     3222.28    159.02 o
   2  16  20     2258.16     2105.79    118.96 o
   3  16  20      452.72      495.99    103.15 o
   4  16  20      115.76      130.73    105.22 o
   5  16  20        3.35       -3.70    100.12 o
   6  16  20      105.50       -7.30    105.79 o
   1  17  20       63.57       22.21     93.98 o
   2  17  20       74.30      136.41     95.40 o
   3  17  20     1212.60     1442.72    161.90 o
   4  17  20       93.25       61.11    117.36 o
   5  17  20      141.07      209.51    109.31 o
   6  17  20      122.28      120.14    117.99 o
   0  18  20     1552.06     1384.09    130.90 o
   1  18  20      189.49       21.33     76.97 o
   2  18  20      190.31      279.87    106.24 o
   3  18  20       41.69       24.56    113.49 o
   4  18  20       72.58      -31.86    135.91 o
   5  18  20      240.52      304.78    108.21 o
   1  19  20     1436.92     1649.81    125.70 o
   2  19  20       26.48       68.25    107.15 o
   3  19  20      724.82      203.71    134.41 o
   4  19  20        1.09       98.97    123.13 o
   0  20  20      162.34      260.11    121.03 o
   1  20  20     1410.91     1713.67    133.32 o
   2  20  20      454.86      394.56    120.35 o
   3  20  20        0.24     -100.36    125.47 o
   1   1  21    10544.50    10057.80    141.00 o
   2   1  21     1187.00     1149.92     47.31 o
   3   1  21    13178.41    12837.70    157.12 o
   4   1  21      120.84      144.29     42.63 o
   5   1  21     2666.84     2707.53     75.02 o
   6   1  21     2547.01     2522.49     80.67 o
   7   1  21     1942.65     1941.95     76.81 o
   8   1  21      246.75      296.85     58.96 o
   9   1  21       52.75       51.27     50.72 o
  10   1  21       14.40     -136.47     90.98 o
   0   2  21     2206.44     2216.09     72.72 o
   1   2  21    12877.22    12344.16    167.30 o
   2   2  21        8.51       37.50     34.40 o
   3   2  21      631.59      671.44     46.64 o
   4   2  21      260.68      295.26     43.66 o
   5   2  21       78.46      122.63     45.86 o
   6   2  21       76.29       50.27     52.14 o
   7   2  21       33.76        0.26     53.56 o
   8   2  21       98.50       11.65     56.26 o
   9   2  21      376.99      408.16     67.31 o
  10   2  21      182.35       96.69     99.94 o
   1   3  21     2276.67     2459.42     81.81 o
   2   3  21     3139.74     3328.05     75.75 o
   3   3  21       99.85       86.56     37.92 o
   4   3  21      137.12      133.19     40.59 o
   5   3  21      103.81      179.36     49.36 o
   6   3  21      251.16      219.32     53.39 o
   7   3  21       99.26       40.78     55.96 o
   8   3  21      120.89       83.71     60.12 o
   9   3  21      252.18      213.47     55.95 o
  10   3  21       38.57       38.90     97.60 o
   0   4  21    20694.08    19662.55    340.93 o
   1   4  21     6179.91     6189.92     96.55 o
   2   4  21      372.24      382.05     39.89 o
   3   4  21     4256.52     4087.25     83.36 o
   4   4  21      115.35       82.70     46.64 o
   5   4  21       16.44       28.48     48.20 o
   6   4  21      188.72      211.38     64.53 o
   7   4  21        2.07      -14.80     55.93 o
   8   4  21      228.76      379.54     62.53 o
   9   4  21      790.19      951.01     64.05 o
  10   4  21      308.17      143.89     99.08 o
   1   5  21     9320.15     8786.86    148.68 o
   2   5  21     2555.42     2333.47     66.34 o
   3   5  21     8503.25     8555.46    122.23 o
   4   5  21     3492.28     3158.11     77.20 o
   5   5  21     1974.68     1973.68     97.65 o
   6   5  21      262.60      187.53     89.30 o
   7   5  21     3249.30     3482.28     99.79 o
   8   5  21       39.91       14.83     57.98 o
   9   5  21     1242.90     1467.77     72.21 o
  10   5  21      182.97      374.78    104.20 o
   0   6  21        4.00       28.58     57.46 o
   1   6  21     2605.35     2611.59     67.72 o
   2   6  21     1408.34     1325.98     65.02 o
   3   6  21      977.16     1056.62     51.61 o
   4   6  21       21.98        4.05     44.42 o
   5   6  21      147.15      172.02     49.41 o
   6   6  21       25.17       31.80     59.65 o
   7   6  21        2.32       21.09     67.99 o
   8   6  21       80.40       76.01     60.16 o
   9   6  21      226.10      366.99     62.42 o
  10   6  21       13.13       89.25     77.97 o
   1   7  21     6439.59     6323.04    102.63 o
   2   7  21      780.72      826.75     55.55 o
   3   7  21     4182.88     4163.11     90.44 o
   4   7  21     3377.62     3316.04     89.54 o
   5   7  21     1165.42     1062.85     69.70 o
   6   7  21      549.13      598.06     68.31 o
   7   7  21     3276.16     3097.92    106.55 o
   8   7  21       87.27       37.81     62.66 o
   9   7  21      364.79      363.39     71.59 o
   0   8  21    11835.51    11501.81    205.66 o
   1   8  21     8021.65     7993.31    134.29 o
   2   8  21      838.91      798.63     70.36 o
   3   8  21       89.62       31.71     46.58 o
   4   8  21     1286.52     1320.58     63.60 o
   5   8  21     1905.92     1821.44    102.41 o
   6   8  21     1169.06     1189.27    128.59 o
   7   8  21       99.18      154.44     78.32 o
   8   8  21      141.65      139.52     83.18 o
   9   8  21     1116.43     1274.20     87.81 o
   1   9  21       11.74      -69.73     46.49 o
   2   9  21     3470.04     3374.44     86.29 o
   3   9  21      147.22      121.89     48.67 o
   4   9  21      138.31      194.60     50.96 o
   5   9  21       27.63       65.24     65.57 o
   6   9  21      380.76      256.13     80.55 o
   7   9  21       12.83       32.12     78.97 o
   8   9  21      284.96      378.09     87.13 o
   9   9  21        1.03       14.69     84.36 o
   0  10  21      110.79      205.88     75.80 o
   1  10  21      669.73      716.30     61.47 o
   2  10  21      178.36      141.79     50.69 o
   3  10  21      870.00      939.69     73.95 o
   4  10  21       62.83       24.75     58.48 o
   5  10  21      368.65      367.17     73.29 o
   6  10  21       42.59      -77.18     70.78 o
   7  10  21        3.32      -34.32     79.14 o
   8  10  21      172.86      178.34     87.30 o
   9  10  21        3.59       -1.04     84.76 o
   1  11  21      457.54      461.94     60.41 o
   2  11  21      711.55      686.13     62.72 o
   3  11  21     2723.98     2873.42     89.20 o
   4  11  21       66.87       22.86     61.57 o
   5  11  21     1490.90     1600.82     93.80 o
   6  11  21      355.74      437.14     94.73 o
   7  11  21      400.20      487.87     84.90 o
   8  11  21       27.79      -55.35    104.45 o
   0  12  21       99.36      -23.23     77.49 o
   1  12  21     1943.86     1870.70     77.89 o
   2  12  21      530.83      419.19     62.90 o
   3  12  21     5411.19     5392.07    163.35 o
   4  12  21      303.67      147.04     73.71 o
   5  12  21       40.30      -21.67     70.45 o
   6  12  21        8.80      -61.42     73.67 o
   7  12  21       47.52        0.45     78.62 o
   8  12  21       38.74       66.43    109.79 o
   1  13  21      978.65      923.73     69.40 o
   2  13  21       32.82      -84.75     56.50 o
   3  13  21      481.53      446.40     91.67 o
   4  13  21      647.71      690.28    111.37 o
   5  13  21       73.43        0.33     86.99 o
   6  13  21      290.19      191.54     81.33 o
   7  13  21      166.99       38.65     81.90 o
   8  13  21       77.28       12.77    102.38 o
   0  14  21      172.21      189.33    103.25 o
   1  14  21     5986.83     6081.88    128.30 o
   2  14  21      504.22      480.66     67.18 o
   3  14  21     1604.21     1422.15    165.06 o
   4  14  21      147.22       20.29    108.48 o
   5  14  21        2.85     -127.42     84.95 o
   6  14  21       59.30      -54.70     94.40 o
   7  14  21        2.46       33.83     99.56 o
   1  15  21       83.78       63.63     66.86 o
   2  15  21       34.99        4.65     72.12 o
   3  15  21      853.06      737.79    101.20 o
   4  15  21     1212.57     1307.43    131.02 o
   5  15  21     1252.24     1414.06    115.61 o
   6  15  21        2.20     -130.23     95.11 o
   7  15  21        4.23       29.49    103.12 o
   0  16  21      844.16      902.53    111.13 o
   1  16  21      372.63      454.39     74.43 o
   2  16  21       44.04     -104.68    116.21 o
   3  16  21     1173.18     1441.43    118.41 o
   4  16  21       79.64       45.81    112.02 o
   5  16  21        2.33       29.58    102.42 o
   6  16  21      480.50      498.34    109.21 o
   1  17  21      796.42      752.32     84.38 o
   2  17  21     2413.89     2456.08    178.22 o
   3  17  21      856.82     1212.39    150.82 o
   4  17  21      295.99      277.91    126.65 o
   5  17  21       91.73       15.37    101.95 o
   0  18  21      137.47      -57.64    111.82 o
   1  18  21     3108.44     3188.58    191.35 o
   2  18  21      201.60       76.42    104.95 o
   3  18  21     1788.82     1748.15    146.89 o
   4  18  21      987.45     1114.71    138.86 o
   5  18  21       10.75     -162.74    108.49 o
   1  19  21      225.70       70.54    106.19 o
   2  19  21       46.92     -161.76    107.84 o
   3  19  21       22.64       14.99    126.48 o
   0  20  21      386.43      406.65    130.57 o
   1  20  21     1647.59     1785.12    135.77 o
   2  20  21      440.98      430.48    116.55 o
   0   0  22    11688.49    11463.78    390.23 o
   1   0  22        3.69       60.97     54.10 o
   2   0  22     5252.87     5159.02    120.67 o
   3   0  22    19772.58    19502.74    291.05 o
   4   0  22      748.25      763.27     67.75 o
   5   0  22       98.37       51.36    108.04 o
   6   0  22      409.95      633.58     85.85 o
   7   0  22      157.69       98.97    104.02 o
   8   0  22        7.50       74.90    107.53 o
   9   0  22      267.23      275.97     83.24 o
  10   0  22       53.13       25.05    137.68 o
   1   1  22       85.79      304.31     41.75 o
   2   1  22      175.88      257.51     40.53 o
   3   1  22     3108.05     3037.58     73.19 o
   4   1  22     3047.40     3041.83     72.98 o
   5   1  22     6155.56     5839.99    105.96 o
   6   1  22       14.84       -2.18     53.11 o
   7   1  22      575.00      559.71     63.32 o
   8   1  22        0.14      -86.09     57.39 o
   9   1  22       48.62       21.57     55.56 o
  10   1  22        6.76      -77.74     93.18 o
   0   2  22      771.82      990.48     73.54 o
   1   2  22      444.37      565.62     43.07 o
   2   2  22      880.74      903.36     44.44 o
   3   2  22     2993.25     3048.02     69.87 o
   4   2  22      167.61      143.17     48.89 o
   5   2  22       48.22      -28.07     46.01 o
   6   2  22      278.85      231.96     56.02 o
   7   2  22       47.01       49.86     55.97 o
   8   2  22        2.20       -8.11     57.83 o
   9   2  22       15.31      -61.70     55.13 o
  10   2  22      135.01       75.85    101.85 o
   1   3  22     2342.44     2358.85     61.33 o
   2   3  22      282.68      335.02     51.85 o
   3   3  22     5882.98     5693.08    103.60 o
   4   3  22     2797.04     2680.35     72.02 o
   5   3  22    19877.78    19653.72    246.54 o
   6   3  22      954.37      934.87     64.54 o
   7   3  22     2252.71     2270.96    129.70 o
   8   3  22       41.93       86.78     62.12 o
   9   3  22      394.15      315.70     73.34 o
  10   3  22       34.73     -101.30     93.80 o
   0   4  22     1388.50     1551.56     94.10 o
   1   4  22     1473.87     1524.59     56.33 o
   2   4  22     3931.63     3926.46    105.16 o
   3   4  22     1902.59     1878.07     61.45 o
   4   4  22      111.65       90.12     43.19 o
   5   4  22      357.65      213.66     54.91 o
   6   4  22      754.27      818.76     65.79 o
   7   4  22      691.85      498.77     64.44 o
   8   4  22       44.26       50.79     60.86 o
   9   4  22       61.29       56.12     64.87 o
  10   4  22       94.03      -48.55     99.03 o
   1   5  22     1119.84     1098.76     43.72 o
   2   5  22     1122.69     1248.01     51.03 o
   3   5  22     2869.12     2992.98     88.82 o
   4   5  22      105.60       24.16     41.68 o
   5   5  22     4027.76     4230.50     94.95 o
   6   5  22      243.01      180.03     63.57 o
   7   5  22       33.13       70.27     60.72 o
   8   5  22      283.29      262.15     65.19 o
   9   5  22       60.56       -6.26     61.52 o
  10   5  22      144.05       46.26    101.24 o
   0   6  22      837.23      717.19     78.49 o
   1   6  22     1289.58     1205.12     65.17 o
   2   6  22      934.87      857.43     64.09 o
   3   6  22     6540.23     6517.39    105.20 o
   4   6  22        7.63       41.82     43.59 o
   5   6  22      441.60      272.80     52.48 o
   6   6  22        9.54       13.94     62.28 o
   7   6  22     1139.55     1079.73    124.97 o
   8   6  22      270.91      207.93     66.01 o
   9   6  22       77.89       55.22     63.01 o
   1   7  22      192.35      214.70     44.96 o
   2   7  22      642.97      686.23     55.44 o
   3   7  22      117.06       17.94     51.32 o
   4   7  22       97.99       84.81     52.38 o
   5   7  22     1834.41     1911.86     82.33 o
   6   7  22      823.33      841.83    104.42 o
   7   7  22      741.58      749.94     78.17 o
   8   7  22      202.36      188.73     66.20 o
   9   7  22        3.04       28.38     69.44 o
   0   8  22       18.89      -80.69     59.67 o
   1   8  22     2687.51     2653.59     78.11 o
   2   8  22      540.15      499.30     54.56 o
   3   8  22      298.01      429.04     52.59 o
   4   8  22      457.40      493.73     54.86 o
   5   8  22      753.16      703.31     84.15 o
   6   8  22      217.49       26.55     75.78 o
   7   8  22        4.74       35.57    106.77 o
   8   8  22      340.56      408.20     90.18 o
   9   8  22      229.59      218.91     76.10 o
   1   9  22     1119.30     1116.81     65.55 o
   2   9  22       79.67       84.71     65.37 o
   3   9  22      653.31      747.29     62.47 o
   4   9  22     2542.24     2540.28     78.33 o
   5   9  22    10875.90    10462.98    189.24 o
   6   9  22       75.20       68.13     78.13 o
   7   9  22     2434.85     2332.74    115.82 o
   8   9  22       12.09      -25.06     95.39 o
   9   9  22      132.49       75.69     91.63 o
   0  10  22       25.82       14.40     75.11 o
   1  10  22     3892.91     3833.87    133.24 o
   2  10  22     1185.61     1049.78     63.89 o
   3  10  22     4650.51     4514.84    108.44 o
   4  10  22       85.75      -46.63     60.38 o
   5  10  22       17.12      -31.55     68.58 o
   6  10  22       28.50       44.09     71.65 o
   7  10  22      593.06      565.85    102.57 o
   8  10  22      184.59       28.20     89.50 o
   9  10  22      918.55      987.23    127.88 o
   1  11  22     1003.82     1155.11     75.61 o
   2  11  22       15.66      -28.37     53.59 o
   3  11  22       48.54       42.30     57.49 o
   4  11  22      474.50      469.71     69.52 o
   5  11  22     1530.42     1493.86     95.32 o
   6  11  22      359.87      232.62     96.52 o
   7  11  22      173.03       65.33     85.42 o
   8  11  22       81.52       34.25     88.95 o
   0  12  22      849.81      856.96    101.50 o
   1  12  22       46.41       35.03     61.05 o
   2  12  22     2597.08     2545.79     88.74 o
   3  12  22     4430.85     4434.24    125.26 o
   4  12  22       38.15      -34.74     78.04 o
   5  12  22      142.82       88.51     76.92 o
   6  12  22     1566.44     1612.91    102.93 o
   7  12  22     1308.77     1314.89     99.87 o
   8  12  22      251.91      114.97    111.81 o
   1  13  22       10.65       19.73     63.96 o
   2  13  22       28.99      -77.56     65.58 o
   3  13  22       17.55       14.98     83.98 o
   4  13  22     2450.22     2148.37    239.07 o
   5  13  22     1684.84     1555.74    111.35 o
   6  13  22       30.82       16.86     79.33 o
   7  13  22      277.55      279.83     86.90 o
   0  14  22     2113.80     1943.50    122.87 o
   1  14  22     2659.78     2653.84    119.13 o
   2  14  22       26.85       15.95     72.41 o
   3  14  22      247.72      234.61     90.55 o
   4  14  22      382.10      311.12    109.90 o
   5  14  22      163.39      118.27     93.66 o
   6  14  22      520.44      490.58    105.25 o
   7  14  22        0.52       15.92    102.44 o
   1  15  22      794.69      722.09     78.01 o
   2  15  22     1473.97     1300.49    109.97 o
   3  15  22        0.03       57.65     94.21 o
   4  15  22      216.17      164.81    118.24 o
   5  15  22     1815.01     1808.60    126.11 o
   6  15  22       10.19     -139.58     98.37 o
   0  16  22      309.87      235.28    107.05 o
   1  16  22     1761.08     1756.78     93.57 o
   2  16  22      490.68      531.29    146.03 o
   3  16  22     2993.19     3123.57    143.02 o
   4  16  22       10.46       61.45    120.86 o
   5  16  22      670.27      625.71    113.60 o
   6  16  22       28.78        2.04    106.41 o
   1  17  22      110.59      -35.07     72.74 o
   2  17  22      428.78      700.52    112.92 o
   3  17  22       31.37       61.64    118.26 o
   4  17  22      125.17      165.44    167.90 o
   5  17  22        5.36      -48.33    107.38 o
   0  18  22      911.86     1056.34    132.57 o
   1  18  22       76.70      -56.00    144.45 o
   2  18  22       49.42       63.56    103.02 o
   3  18  22     1464.96     1396.11    151.70 o
   4  18  22       77.69      115.97    132.29 o
   1  19  22       14.61      -16.59    111.09 o
   2  19  22      153.23        0.49    108.57 o
   3  19  22        0.95     -165.91    128.85 o
   0  20  22      107.40       56.11    164.97 o
   1   1  23    12161.04    11927.54    140.42 o
   2   1  23      111.13      116.51     37.42 o
   3   1  23     1163.67     1216.64     48.34 o
   4   1  23    11987.83    11552.03    145.26 o
   5   1  23        5.27       25.73     62.82 o
   6   1  23     7391.96     7467.11    147.29 o
   7   1  23      945.91      832.05     67.25 o
   8   1  23      289.80      280.64     64.82 o
   9   1  23      145.52       54.99     73.01 o
  10   1  23      135.86      287.64     99.74 o
   0   2  23     9261.42     8360.46    167.99 o
   1   2  23     6681.25     6693.14    105.98 o
   2   2  23     3648.72     3710.31     74.85 o
   3   2  23     3937.59     3518.84     75.28 o
   4   2  23     1389.25     1442.35     59.31 o
   5   2  23       52.03       70.63     48.36 o
   6   2  23      472.16      522.45     62.34 o
   7   2  23      186.20      128.92     59.19 o
   8   2  23      613.14      631.04     69.19 o
   9   2  23      360.79      398.50     65.77 o
  10   2  23      145.06       -5.57    121.65 o
   1   3  23     3284.20     3264.40     80.32 o
   2   3  23     4129.50     3945.92     77.48 o
   3   3  23      194.91      127.55     39.71 o
   4   3  23        1.62        0.03     42.62 o
   5   3  23      107.44      197.74     51.48 o
   6   3  23       10.10      -10.14     55.75 o
   7   3  23      271.33      236.50     62.64 o
   8   3  23       11.39        6.09     63.70 o
   9   3  23      283.74      193.26     71.96 o
  10   3  23        6.92     -142.87     95.24 o
   0   4  23     1074.08     1043.68     91.15 o
   1   4  23      549.56      548.21     45.26 o
   2   4  23      377.92      402.47     51.63 o
   3   4  23      300.58      292.14     44.72 o
   4   4  23      729.42      797.82     52.69 o
   5   4  23     1475.81     1482.82     84.07 o
   6   4  23       45.22       71.13     57.69 o
   7   4  23       22.40      -33.38     59.80 o
   8   4  23      260.37      242.64     81.41 o
   9   4  23       23.65       30.53     62.02 o
   1   5  23     3100.89     2721.81     82.63 o
   2   5  23      203.82      161.78     46.58 o
   3   5  23     3675.95     3819.24     83.06 o
   4   5  23      748.21      830.75     52.43 o
   5   5  23      603.07      701.55     88.59 o
   6   5  23     7451.20     7333.72    150.04 o
   7   5  23     1705.34     1692.15     81.34 o
   8   5  23      675.88      680.61     73.85 o
   9   5  23      479.16      419.24     68.87 o
   0   6  23     2093.70     2004.25    108.42 o
   1   6  23     1712.48     1706.90     73.52 o
   2   6  23     1095.88     1108.83     70.70 o
   3   6  23       77.76       64.33     42.46 o
   4   6  23     1195.47     1140.23     58.65 o
   5   6  23      363.87      342.90     56.04 o
   6   6  23        0.63       43.03     68.54 o
   7   6  23      177.57      183.31     81.69 o
   8   6  23      350.53      357.34     69.89 o
   9   6  23      126.53      124.09     66.87 o
   1   7  23     2670.21     2499.10     71.78 o
   2   7  23       17.66       41.64     56.35 o
   3   7  23      270.85      378.79     62.92 o
   4   7  23     2658.88     2673.67     89.68 o
   5   7  23       45.85       37.14     59.74 o
   6   7  23     4462.12     4629.66    125.79 o
   7   7  23     1395.30     1209.02     87.95 o
   8   7  23      365.61      309.49     69.03 o
   9   7  23      116.51       85.29     73.92 o
   0   8  23      905.49      940.70     80.36 o
   1   8  23     7404.26     7343.17    130.48 o
   2   8  23     3649.75     3610.89     90.00 o
   3   8  23      265.70      196.14     68.36 o
   4   8  23      933.10     1033.90     74.35 o
   5   8  23      120.93      119.74     89.31 o
   6   8  23        4.58       37.68     78.23 o
   7   8  23        2.44       17.05     81.52 o
   8   8  23     1850.24     2167.95    181.15 o
   9   8  23      267.18      234.36     78.97 o
   1   9  23        7.52       -7.62     52.81 o
   2   9  23      345.61      360.89     55.45 o
   3   9  23      390.14      354.43     61.28 o
   4   9  23     1140.44     1236.52     66.24 o
   5   9  23       11.60     -110.15     73.43 o
   6   9  23      710.01      668.37     90.14 o
   7   9  23       87.71      -39.24     84.24 o
   8   9  23        3.88      -76.78     88.18 o
   9   9  23       77.04       49.74     87.27 o
   0  10  23     1995.16     2018.51    150.00 o
   1  10  23      733.70      766.77     70.62 o
   2  10  23      989.45      997.97     64.56 o
   3  10  23     2240.99     2180.37     85.33 o
   4  10  23      430.85      505.39     70.80 o
   5  10  23       34.72        3.65     71.51 o
   6  10  23     1846.20     1969.33    113.58 o
   7  10  23       18.60       29.73     86.18 o
   8  10  23       54.65        0.98     88.98 o
   1  11  23     6170.88     5891.36    124.96 o
   2  11  23      195.21      133.05     58.57 o
   3  11  23     1129.61     1291.91    119.01 o
   4  11  23     2658.39     2503.12    104.65 o
   5  11  23       55.01      -39.07     73.29 o
   6  11  23     1943.11     2041.50    106.16 o
   7  11  23      562.69      510.39    132.09 o
   8  11  23       14.95      117.83     93.12 o
   0  12  23      677.90      759.34     97.53 o
   1  12  23     3356.02     3248.03     99.73 o
   2  12  23     2873.77     2973.89     96.99 o
   3  12  23      101.02       35.69     82.51 o
   4  12  23      627.32      562.92     81.86 o
   5  12  23        2.13      -37.96     75.92 o
   6  12  23      124.93      187.10     83.14 o
   7  12  23      247.40      121.39     93.97 o
   8  12  23      501.65      589.90    122.40 o
   1  13  23      218.53       77.43     64.36 o
   2  13  23      396.99      299.18     73.00 o
   3  13  23      202.71      169.81     88.02 o
   4  13  23     1206.29     1326.00    184.30 o
   5  13  23       73.14       93.04     82.63 o
   6  13  23      226.07       43.65     83.79 o
   7  13  23      420.88      300.35     92.27 o
   0  14  23      259.76      194.21     99.76 o
   1  14  23     3113.15     3306.95    110.24 o
   2  14  23     1641.95     1781.06     97.19 o
   3  14  23      457.92      505.75    100.08 o
   4  14  23     1135.03     1071.64    142.70 o
   5  14  23       87.21      130.90    104.69 o
   6  14  23      172.59      176.45    103.09 o
   7  14  23        6.02      -25.73     99.76 o
   1  15  23      802.35      934.18     81.72 o
   2  15  23        7.35       49.43     97.71 o
   3  15  23      236.19      220.54    101.29 o
   4  15  23      152.16       59.55    162.33 o
   5  15  23        8.40      -30.96     96.71 o
   6  15  23        6.78      -51.07     99.58 o
   0  16  23      317.96      283.53    110.83 o
   1  16  23       35.24      -73.26     71.43 o
   2  16  23       73.77      137.23    100.39 o
   3  16  23       55.16       56.75     95.94 o
   4  16  23      114.64       89.62    117.61 o
   5  16  23       24.95       24.48    101.44 o
   1  17  23      238.77      266.56     89.14 o
   2  17  23      220.84      -39.48     97.87 o
   3  17  23      321.15      168.08    124.41 o
   4  17  23       15.85      -55.56    122.00 o
   5  17  23       20.89      -96.18    102.92 o
   0  18  23     3169.48     3482.89    166.95 o
   1  18  23      951.29      938.43    120.08 o
   2  18  23     1103.15      988.53    126.04 o
   3  18  23      290.58      365.02    131.74 o
   4  18  23       21.01       71.88    134.88 o
   1  19  23       52.23        2.72    114.08 o
   2  19  23      526.52      323.86    179.06 o
   0   0  24     4361.93     4519.73    243.94 o
   1   0  24      589.44      596.61    116.80 o
   2   0  24      365.84      375.93     59.40 o
   3   0  24       34.60       19.26     62.34 o
   4   0  24     1498.79     1499.26     83.45 o
   5   0  24       50.13       35.46     78.96 o
   6   0  24     1028.60      911.01     97.84 o
   7   0  24       72.85      122.27     90.15 o
   8   0  24      978.02      961.83    110.74 o
   9   0  24      366.18      413.33     98.20 o
   1   1  24     3076.56     3126.21     68.30 o
   2   1  24     5508.17     5398.64     90.22 o
   3   1  24       78.80       56.56     38.55 o
   4   1  24     1498.52     1645.79     60.48 o
   5   1  24      515.29      640.19     85.39 o
   6   1  24     1539.71     1563.86     79.22 o
   7   1  24       64.30       56.90     61.65 o
   8   1  24     1454.99     1585.95     82.68 o
   9   1  24        1.40      -23.04     63.35 o
   0   2  24     6231.14     6169.75    128.62 o
   1   2  24     1673.64     1763.72    105.80 o
   2   2  24     1146.98     1070.48     50.45 o
   3   2  24     2466.65     2566.05     67.30 o
   4   2  24      144.43      168.03     44.55 o
   5   2  24      236.92      261.49     52.92 o
   6   2  24      437.26      486.24     65.30 o
   7   2  24       79.23       10.41     61.62 o
   8   2  24       71.52      124.69     83.97 o
   9   2  24       33.36        9.47     65.33 o
   1   3  24     1946.35     1907.04     61.01 o
   2   3  24    27921.69    27060.94    269.90 o
   3   3  24      250.32      305.11     43.75 o
   4   3  24     4944.49     4928.54     98.08 o
   5   3  24       56.96       44.34     53.27 o
   6   3  24     7282.10     7189.33    147.65 o
   7   3  24      643.66      618.23     67.78 o
   8   3  24     4560.39     4618.46    119.81 o
   9   3  24        0.60      -94.86     63.24 o
   0   4  24    14690.29    14126.39    276.57 o
   1   4  24       15.87        1.20     51.59 o
   2   4  24     2402.94     2484.51     69.79 o
   3   4  24      860.96      886.23     52.61 o
   4   4  24      254.27      242.62     47.95 o
   5   4  24       51.81       72.59     53.30 o
   6   4  24        2.18      -38.88     71.89 o
   7   4  24       54.70      -24.90     76.98 o
   8   4  24       35.09       16.52     64.68 o
   9   4  24       14.03       -7.25     65.53 o
   1   5  24     1120.39     1024.98     70.41 o
   2   5  24    11824.71    11599.37    176.93 o
   3   5  24     1271.63     1311.39     77.30 o
   4   5  24      623.68      623.76     59.40 o
   5   5  24        0.74        4.95     51.57 o
   6   5  24     1722.42     1630.08     86.57 o
   7   5  24     1358.35     1347.92     80.42 o
   8   5  24      891.45      880.69     76.71 o
   9   5  24        9.43      -27.50     66.93 o
   0   6  24    42798.78    41022.98    646.47 o
   1   6  24      209.74      216.47     54.97 o
   2   6  24      935.89     1008.08     72.90 o
   3   6  24     4282.74     4266.04    104.92 o
   4   6  24      291.69      303.37     50.84 o
   5   6  24      742.08      788.34     62.91 o
   6   6  24      378.45      413.45     72.35 o
   7   6  24      259.31      192.05     66.81 o
   8   6  24      416.26      353.15     70.85 o
   9   6  24      222.21      258.85     72.23 o
   1   7  24     1465.56     1366.62     70.65 o
   2   7  24     4865.45     4777.96    120.05 o
   3   7  24     1378.93     1204.97     68.89 o
   4   7  24        8.42      -80.46     53.64 o
   5   7  24     1040.62     1153.24     95.69 o
   6   7  24      864.76     1068.49     81.34 o
   7   7  24       72.07        5.23     73.27 o
   8   7  24     1163.30     1344.81     83.85 o
   9   7  24      151.77      185.08     78.11 o
   0   8  24      112.93      150.36     67.61 o
   1   8  24      485.16      566.78     67.04 o
   2   8  24      455.78      479.94     59.22 o
   3   8  24      413.94      416.33     69.36 o
   4   8  24     1863.73     2279.87    108.38 o
   5   8  24      137.63      106.91     76.92 o
   6   8  24      446.30      491.81    108.30 o
   7   8  24      376.90      335.79     87.03 o
   8   8  24        2.40      -74.08     90.96 o
   9   8  24      120.97      130.54     80.71 o
   1   9  24       30.69      -10.22     50.90 o
   2   9  24     6984.17     6943.25    143.55 o
   3   9  24        1.09      -64.25     60.59 o
   4   9  24      127.97      -23.31     62.95 o
   5   9  24        8.53       19.74     78.98 o
   6   9  24     1815.31     1957.05    113.92 o
   7   9  24       95.32       35.23     88.00 o
   8   9  24     2153.69     2060.15    120.07 o
   0  10  24    13558.17    12623.46    314.44 o
   1  10  24       80.00       57.75     57.55 o
   2  10  24     5205.25     5186.00    112.58 o
   3  10  24      110.57       29.02     62.36 o
   4  10  24       99.53       63.88     67.67 o
   5  10  24       64.84       27.18     75.59 o
   6  10  24      334.29      232.87     88.39 o
   7  10  24        3.03      -72.41     88.22 o
   8  10  24      307.16      287.01     98.82 o
   1  11  24      177.08      214.96     62.94 o
   2  11  24      227.83      294.28     65.40 o
   3  11  24       90.53      -86.39     68.30 o
   4  11  24      189.90       78.07     67.97 o
   5  11  24     1599.10     1834.77    120.25 o
   6  11  24       62.27       65.90     95.74 o
   7  11  24       45.35      100.46    110.03 o
   8  11  24      824.74      713.73    106.12 o
   0  12  24     5723.06     5975.82    183.95 o
   1  12  24       19.67       -4.83     63.36 o
   2  12  24      226.40      234.37     70.11 o
   3  12  24      701.25      769.02     86.58 o
   4  12  24      289.02      270.73     80.68 o
   5  12  24       22.01     -109.53     77.48 o
   6  12  24      236.71      153.46    113.10 o
   7  12  24       48.04      -43.79     94.98 o
   1  13  24      362.47      294.04     69.72 o
   2  13  24     2094.87     2116.25    145.51 o
   3  13  24       30.61       47.52     92.49 o
   4  13  24     1070.98     1060.14    127.12 o
   5  13  24       47.68        2.04     82.57 o
   6  13  24      104.40      -38.02    113.47 o
   7  13  24      289.64      243.18     93.73 o
   0  14  24       65.16       93.54    101.73 o
   1  14  24        1.95     -104.86     69.91 o
   2  14  24     2568.38     2485.57    108.24 o
   3  14  24        3.72       15.17    133.45 o
   4  14  24      836.72     1031.25    214.00 o
   5  14  24      490.89      385.29    114.33 o
   6  14  24      347.03       53.06    106.98 o
   1  15  24       86.50       52.63     72.68 o
   2  15  24     2982.32     3272.79    144.02 o
   3  15  24      117.00      -42.94    109.34 o
   4  15  24      203.15      517.88    124.82 o
   5  15  24       70.97      -24.42    100.63 o
   6  15  24       96.94      -91.51    124.22 o
   0  16  24     5222.15     5749.31    208.07 o
   1  16  24       42.49       29.67     76.91 o
   2  16  24     2589.56     2893.84    140.70 o
   3  16  24        6.00       95.55    120.11 o
   4  16  24       22.66      -22.67    154.47 o
   5  16  24       12.15      168.14    111.60 o
   1  17  24        4.83       -0.45    100.91 o
   2  17  24      193.12      134.06    105.87 o
   3  17  24        6.69        1.90    130.62 o
   4  17  24      319.37      147.82    135.46 o
   0  18  24     3390.27     3610.00    184.42 o
   1  18  24       73.41     -155.70    103.80 o
   2  18  24      173.49      118.82    113.90 o
   3  18  24      115.73       31.16    145.28 o
   1  19  24      297.72      151.24    113.74 o
   1   1  25      217.69      270.48     39.59 o
   2   1  25     1259.77     1300.49     52.84 o
   3   1  25     2314.38     2390.96     63.99 o
   4   1  25     7594.48     7259.06    113.45 o
   5   1  25     1302.58     1345.81     91.35 o
   6   1  25     4129.59     3975.68    109.04 o
   7   1  25     1274.48     1334.68     79.55 o
   8   1  25      773.45      956.92     78.80 o
   9   1  25     1338.05     1359.16     83.05 o
   0   2  25      503.80      586.88     54.65 o
   1   2  25      794.78      951.55     52.52 o
   2   2  25     4830.31     4779.64    106.32 o
   3   2  25        9.80      -15.75     40.74 o
   4   2  25     1730.77     1760.52     62.96 o
   5   2  25      743.75      749.34     63.83 o
   6   2  25        9.41      -52.86     59.37 o
   7   2  25      304.46      412.24     68.25 o
   8   2  25      961.02      961.16     87.26 o
   9   2  25       17.03       46.66     67.36 o
   1   3  25     2043.49     1992.11     70.41 o
   2   3  25        0.20      191.56     40.59 o
   3   3  25      206.70      182.88     42.21 o
   4   3  25       82.48      119.26     47.32 o
   5   3  25      218.98      329.34     78.41 o
   6   3  25      475.06      533.78     66.80 o
   7   3  25      318.30      264.74     69.32 o
   8   3  25      193.80      170.35     70.37 o
   9   3  25        0.04       26.70     67.53 o
   0   4  25        5.30       -9.27     85.76 o
   1   4  25       32.90      -21.52     53.08 o
   2   4  25      937.23     1004.54     59.49 o
   3   4  25     5226.37     5274.81     98.99 o
   4   4  25     4048.74     3999.71     98.53 o
   5   4  25        2.33       12.57     52.92 o
   6   4  25      735.62      773.07     69.45 o
   7   4  25      934.44     1029.85     79.08 o
   8   4  25        1.64      -12.17     69.90 o
   9   4  25      262.74      254.95     87.85 o
   1   5  25     6332.78     5895.60    123.98 o
   2   5  25      483.15      756.26     80.84 o
   3   5  25       29.31       38.63     54.11 o
   4   5  25     7429.12     7232.83    121.78 o
   5   5  25       98.01       84.10     55.56 o
   6   5  25     4562.12     4412.90    153.04 o
   7   5  25     1226.71     1362.76     97.07 o
   8   5  25      865.82      982.63     79.40 o
   9   5  25      293.85      328.38     73.69 o
   0   6  25     4808.64     4689.78    159.39 o
   1   6  25     1897.13     1835.11    111.01 o
   2   6  25     2240.49     2041.00     90.06 o
   3   6  25      845.52      991.64     76.93 o
   4   6  25     1279.99     1224.71     89.44 o
   5   6  25       18.98       31.00     76.56 o
   6   6  25      764.73      565.02     77.36 o
   7   6  25       48.71      125.15     67.51 o
   8   6  25      174.98      108.21     70.47 o
   9   6  25      311.31      223.31     73.49 o
   1   7  25     2755.58     2807.57     92.60 o
   2   7  25      710.45      784.11     84.06 o
   3   7  25     2206.19     2307.21    118.03 o
   4   7  25     1572.75     1617.40     77.54 o
   5   7  25       87.28      100.28     77.29 o
   6   7  25      873.95     1074.51    150.43 o
   7   7  25     1057.73      958.22    102.14 o
   8   7  25       85.85       73.44     77.68 o
   0   8  25     1610.41     1573.61    120.24 o
   1   8  25     3362.90     3398.23    109.06 o
   2   8  25     8831.27     8253.85    161.79 o
   3   8  25     1074.39     1169.12     81.04 o
   4   8  25     4493.94     4258.76    110.32 o
   5   8  25      245.72      200.45    113.74 o
   6   8  25     1822.95     1749.20    114.13 o
   7   8  25       78.28      114.19     91.29 o
   8   8  25      414.24      413.87     82.55 o
   1   9  25     1211.33     1130.51     69.52 o
   2   9  25      194.20      139.54     59.11 o
   3   9  25      653.38      614.50     68.78 o
   4   9  25     2799.56     2818.24    107.71 o
   5   9  25      248.19      259.32     84.61 o
   6   9  25     1481.94     1327.32    122.06 o
   7   9  25        6.81     -132.75     88.50 o
   8   9  25        1.75       26.35     93.75 o
   0  10  25      523.10      427.36    152.57 o
   1  10  25      140.03       88.74     57.52 o
   2  10  25     1369.54     1474.42     75.00 o
   3  10  25      834.99      875.70     81.33 o
   4  10  25       17.27        6.59     65.81 o
   5  10  25      948.46      958.29     99.53 o
   6  10  25       46.17      115.27     88.71 o
   7  10  25      436.02      438.78    107.51 o
   8  10  25      119.09      -25.18     98.59 o
   1  11  25      392.39      519.89     69.44 o
   2  11  25       19.30       22.83     60.77 o
   3  11  25      574.32      518.59     71.66 o
   4  11  25     3602.29     3102.54    117.69 o
   5  11  25        5.60      -46.08     99.17 o
   6  11  25     2149.86     2233.54    139.85 o
   7  11  25       54.30        7.67     98.34 o
   0  12  25        2.26      121.13     94.43 o
   1  12  25     1176.21     1228.50     79.84 o
   2  12  25      865.39      938.18     85.87 o
   3  12  25     1407.42     1723.46    106.11 o
   4  12  25      885.20      894.13     91.36 o
   5  12  25       33.06      123.25     82.50 o
   6  12  25        1.86       19.80     83.72 o
   7  12  25      199.94      175.06    103.33 o
   1  13  25     1722.33     1817.52     91.75 o
   2  13  25        5.52      -31.77     75.08 o
   3  13  25     1303.13     1506.82    126.94 o
   4  13  25      919.14      779.01    164.06 o
   5  13  25      210.29      248.38     88.67 o
   6  13  25       91.98      -28.70     99.54 o
   0  14  25      343.71      294.78    119.31 o
   1  14  25     1384.27     1458.06     88.98 o
   2  14  25     1334.10     1228.66     96.78 o
   3  14  25      101.96       24.17    102.60 o
   4  14  25      926.75     1029.08    134.79 o
   5  14  25      483.63      466.07    154.24 o
   6  14  25      137.43     -114.41    127.78 o
   1  15  25      144.03       94.18     75.99 o
   2  15  25      171.65      131.17    127.88 o
   3  15  25       43.12        0.25    102.81 o
   4  15  25      550.41      256.05    129.74 o
   5  15  25      149.52      111.15    105.08 o
   0  16  25     1136.44     1015.00    129.96 o
   1  16  25      450.34      410.53    117.68 o
   2  16  25       37.44      -91.18    102.05 o
   3  16  25     2904.28     2641.21    191.55 o
   4  16  25       96.93      159.25    128.57 o
   1  17  25      461.08      512.42    111.71 o
   2  17  25      173.07       11.27    109.23 o
   3  17  25      131.70      137.15    136.02 o
   0  18  25      669.89      565.20    130.95 o
   1  18  25      587.86      449.91    121.43 o
   2  18  25      991.99     1017.37    127.47 o
   0   0  26     2915.87     2773.44    209.34 o
   1   0  26      351.70      379.16     59.57 o
   2   0  26      677.19      661.47     67.32 o
   3   0  26     5365.90     5539.08    195.28 o
   4   0  26     1639.44     1862.32     92.62 o
   5   0  26       15.69      -23.05     91.44 o
   6   0  26     2503.66     2237.50    124.74 o
   7   0  26     1121.24     1012.45    111.04 o
   8   0  26     2320.11     2534.28    139.66 o
   9   0  26      297.20      207.00    103.97 o
   1   1  26     2253.02     2152.99     89.40 o
   2   1  26      770.42      745.89     57.38 o
   3   1  26       85.30      103.85     42.45 o
   4   1  26      416.81      397.10     50.37 o
   5   1  26     4038.35     3914.98    103.87 o
   6   1  26      410.35      245.66     64.24 o
   7   1  26     1175.76     1219.13     81.03 o
   8   1  26      429.10      333.78     89.56 o
   9   1  26      169.85      268.01     75.34 o
   0   2  26      741.21      728.91    141.52 o
   1   2  26      162.37      269.66     46.26 o
   2   2  26        2.03       -1.89     55.76 o
   3   2  26     1573.71     1601.17     63.30 o
   4   2  26     1079.46     1090.51     67.32 o
   5   2  26       61.69       50.22     58.18 o
   6   2  26      141.36       91.54     63.59 o
   7   2  26      570.61      607.74     73.25 o
   8   2  26        7.61      -18.10     70.01 o
   9   2  26       15.74       28.86     77.59 o
   1   3  26       39.58       55.94     54.25 o
   2   3  26       24.67       11.46     46.71 o
   3   3  26     1183.80     1259.61     56.06 o
   4   3  26      248.32      225.02     52.71 o
   5   3  26    16414.88    16460.01    232.08 o
   6   3  26      246.43      303.87     66.65 o
   7   3  26     2314.28     2355.03     93.62 o
   8   3  26      119.52       61.29     71.29 o
   9   3  26      285.52      253.55     74.61 o
   0   4  26     8332.40     7338.36    194.33 o
   1   4  26      305.99      273.46     77.76 o
   2   4  26      928.83      876.89     62.51 o
   3   4  26     5652.15     5474.20    118.56 o
   4   4  26      205.88      198.97     50.96 o
   5   4  26      478.81      520.01     85.13 o
   6   4  26      394.58      331.84     67.65 o
   7   4  26      406.45      520.38     72.31 o
   8   4  26      354.64      291.08     75.27 o
   9   4  26      504.49      501.22     76.50 o
   1   5  26       22.11      124.53     56.31 o
   2   5  26     1072.15     1026.11     69.23 o
   3   5  26     1229.89     1172.16     71.32 o
   4   5  26      663.21      794.08     81.19 o
   5   5  26     2990.41     2959.30    104.72 o
   6   5  26      212.83      215.92     77.80 o
   7   5  26      234.31      242.59     70.13 o
   8   5  26      593.77      728.33     80.89 o
   9   5  26        0.43      -19.03     71.17 o
   0   6  26     1063.27      956.27     99.61 o
   1   6  26      328.62      270.32     61.18 o
   2   6  26     2054.13     2035.82     91.11 o
   3   6  26     4569.65     4424.93    111.85 o
   4   6  26     1821.14     2000.58     84.99 o
   5   6  26      164.05       85.29     79.02 o
   6   6  26     1145.79     1277.06    103.94 o
   7   6  26     1027.87     1266.75     93.28 o
   8   6  26       98.40       -8.80     80.42 o
   1   7  26      362.56      294.06     64.84 o
   2   7  26      217.65      238.18     69.76 o
   3   7  26      754.24      617.25     67.06 o
   4   7  26     1280.58     1422.87     77.63 o
   5   7  26     4253.37     3826.31    173.33 o
   6   7  26      132.56       23.13     84.02 o
   7   7  26     1446.64     1550.73    115.44 o
   8   7  26      434.18      271.47     85.15 o
   0   8  26      668.19      589.48     97.18 o
   1   8  26     1262.08     1532.58    123.96 o
   2   8  26      552.95      473.12     73.13 o
   3   8  26        9.60      -17.30     59.31 o
   4   8  26        3.40      -59.23     59.27 o
   5   8  26      265.13      194.90     85.59 o
   6   8  26       25.15       28.16     87.41 o
   7   8  26       15.40       76.66     93.53 o
   8   8  26      162.36      145.79     83.31 o
   1   9  26     1619.81     1633.66     77.51 o
   2   9  26        4.75       41.56     68.66 o
   3   9  26      341.28      278.59     74.90 o
   4   9  26       21.03       -0.59     71.48 o
   5   9  26     3389.87     3691.34    139.62 o
   6   9  26      136.80      224.26     92.31 o
   7   9  26      628.86      489.43    100.19 o
   8   9  26      150.15       29.38     96.03 o
   0  10  26      304.98      435.99     95.21 o
   1  10  26     1081.81     1187.44     74.03 o
   2  10  26       91.57       54.09     60.80 o
   3  10  26     5435.91     5570.18    151.66 o
   4  10  26       23.85      -77.14     81.77 o
   5  10  26     1051.68      978.21    102.60 o
   6  10  26        2.53      -24.74     89.90 o
   7  10  26      563.31      639.63    105.79 o
   1  11  26      308.06      304.67     72.10 o
   2  11  26      319.87      302.04     69.92 o
   3  11  26       13.06       38.05     69.89 o
   4  11  26     2267.83     2372.90    110.76 o
   5  11  26      418.73      412.50     95.05 o
   6  11  26      209.66       52.29     91.96 o
   7  11  26       61.76       44.45    104.24 o
   0  12  26     3148.40     2927.43    147.07 o
   1  12  26       72.32       77.35     67.93 o
   2  12  26        4.53       40.68     74.96 o
   3  12  26     3011.46     3046.08    124.11 o
   4  12  26        7.46       11.21     80.00 o
   5  12  26        0.09      -17.40     87.77 o
   6  12  26      413.25      374.80    119.92 o
   7  12  26       55.78       76.32    101.06 o
   1  13  26      177.22      125.72     72.62 o
   2  13  26     4275.60     3969.95    153.89 o
   3  13  26        6.44      -88.19    137.62 o
   4  13  26      474.83      473.85    106.96 o
   5  13  26     2101.41     1991.91    115.62 o
   6  13  26      580.55      618.82     99.35 o
   0  14  26      707.70      771.83    119.02 o
   1  14  26     1000.42      889.18     86.06 o
   2  14  26       27.32     -144.32     96.21 o
   3  14  26      153.94      166.83    100.03 o
   4  14  26      401.88      451.69    131.06 o
   5  14  26       38.27      -69.62    100.79 o
   1  15  26      177.00       58.47     82.60 o
   2  15  26       50.09       57.65     99.77 o
   3  15  26       62.96       56.80    106.83 o
   4  15  26       98.49      -19.39    100.65 o
   5  15  26      694.55      527.76    115.15 o
   0  16  26     1430.21     1260.64    182.46 o
   1  16  26     1017.68     1087.98    103.67 o
   2  16  26       17.40      -77.23    107.64 o
   3  16  26     1305.25      994.50    144.40 o
   4  16  26        9.02     -196.19    130.80 o
   1  17  26      394.39      345.05    117.69 o
   2  17  26      683.50      646.67    123.62 o
   3  17  26       27.31      112.84    211.87 o
   0  18  26      291.37      311.37    132.98 o
   1   1  27     1249.39     1352.30     73.23 o
   2   1  27     1842.31     1937.01     59.04 o
   3   1  27     3587.12     3570.63     78.12 o
   4   1  27      180.27      278.41     49.99 o
   5   1  27      333.00      296.93     63.94 o
   6   1  27     1456.96     1396.99     79.56 o
   7   1  27     1390.03     1404.69     86.15 o
   8   1  27       40.81       -7.12     72.51 o
   9   1  27      232.19      277.84     75.21 o
   0   2  27     6154.85     6424.01    183.66 o
   1   2  27     9563.35     9010.94    138.62 o
   2   2  27      280.24      317.45     45.63 o
   3   2  27      133.76      112.01     45.26 o
   4   2  27      117.08      225.72     50.31 o
   5   2  27      590.83      568.65     66.87 o
   6   2  27      763.67      778.90     74.24 o
   7   2  27        6.32     -100.71     67.14 o
   8   2  27       42.38      -30.62     90.71 o
   9   2  27     1786.49     2001.36    120.12 o
   1   3  27      850.34      754.60     67.42 o
   2   3  27        0.06       -7.09     50.89 o
   3   3  27      647.14      736.50     83.14 o
   4   3  27      886.96      903.54     60.91 o
   5   3  27       82.68      139.04     61.23 o
   6   3  27       90.46       58.98     64.28 o
   7   3  27      786.60      806.45     80.39 o
   8   3  27      277.81      336.71     76.57 o
   0   4  27     1506.27     1706.01    158.31 o
   1   4  27     1252.25     1543.57     75.21 o
   2   4  27      416.57      469.62     56.52 o
   3   4  27     1343.69     1337.00     73.97 o
   4   4  27       66.03      119.79     59.73 o
   5   4  27      100.77       93.24     66.15 o
   6   4  27      143.34      116.33     65.27 o
   7   4  27       15.11       61.47     70.74 o
   8   4  27       38.39      -71.77     71.30 o
   1   5  27     1067.85     1142.52    110.76 o
   2   5  27      534.02      515.63     65.18 o
   3   5  27     1414.50     1609.88     92.59 o
   4   5  27      321.62      262.86     63.77 o
   5   5  27     1882.97     1977.75    148.54 o
   6   5  27     2190.79     2239.78    105.48 o
   7   5  27     2357.47     2272.55    107.95 o
   8   5  27       10.01       46.47     80.67 o
   0   6  27      526.82      568.01     93.89 o
   1   6  27     2687.90     2618.37     91.85 o
   2   6  27      221.02      268.32     71.07 o
   3   6  27       17.23       71.16     59.02 o
   4   6  27        0.82       45.43     63.89 o
   5   6  27        3.69       72.14     83.38 o
   6   6  27        1.32      151.85     87.70 o
   7   6  27       63.71      104.44     80.80 o
   8   6  27       82.09       14.77     82.60 o
   1   7  27       31.62      150.49     62.91 o
   2   7  27      111.85      119.87     71.90 o
   3   7  27     1641.20     1664.11    135.38 o
   4   7  27      891.26     1042.89     75.12 o
   5   7  27       80.72      100.47     83.04 o
   6   7  27     2052.26     2042.15    119.31 o
   7   7  27      658.30      735.90     93.04 o
   8   7  27      100.18      106.34     97.49 o
   0   8  27      281.86      377.41    122.94 o
   1   8  27     6448.53     6310.05    149.70 o
   2   8  27       43.99        6.74     70.11 o
   3   8  27      235.18      214.27     84.02 o
   4   8  27      264.09      296.92     69.00 o
   5   8  27      188.56      304.67     90.06 o
   6   8  27       35.07      -12.83     87.05 o
   7   8  27       24.67       12.94     95.17 o
   8   8  27      388.91      392.75     90.70 o
   1   9  27      103.64      -20.91     70.28 o
   2   9  27      108.40       50.34     72.25 o
   3   9  27     1233.66     1406.74     91.61 o
   4   9  27     1595.53     1678.86    103.06 o
   5   9  27      175.65      117.72     87.35 o
   6   9  27       83.71      223.85     94.98 o
   7   9  27      514.93      346.87    102.67 o
   0  10  27     8531.20     8399.92    226.60 o
   1  10  27     2899.80     2849.37     95.16 o
   2  10  27      474.33      481.95     73.38 o
   3  10  27       73.59       47.25     70.07 o
   4  10  27      306.55      331.86     92.62 o
   5  10  27        7.05      -67.40     86.02 o
   6  10  27      561.01      636.36    104.85 o
   7  10  27       32.94       63.24     97.10 o
   1  11  27     1789.70     1837.29    101.97 o
   2  11  27      908.13      927.86     82.62 o
   3  11  27     1972.73     1898.66    108.40 o
   4  11  27       43.74       74.34    120.56 o
   5  11  27       84.60      128.27     93.64 o
   6  11  27       95.65      156.77     98.27 o
   7  11  27     1872.84     1813.44    166.31 o
   0  12  27     1389.09     1377.71    123.37 o
   1  12  27     1526.84     1458.85     90.53 o
   2  12  27      898.55      872.51     92.54 o
   3  12  27       22.34      -83.15     85.69 o
   4  12  27      191.28      180.68     87.63 o
   5  12  27       26.36        4.43     93.17 o
   6  12  27       14.07       18.00     96.52 o
   1  13  27      799.30      664.17     84.26 o
   2  13  27      232.32      233.86     86.40 o
   3  13  27       36.38      100.85    102.12 o
   4  13  27      571.25      587.78    112.90 o
   5  13  27       36.20       49.15     87.55 o
   6  13  27      557.71      670.36    112.17 o
   0  14  27       86.11       84.24    112.27 o
   1  14  27     2628.60     2730.99    141.70 o
   2  14  27      377.09      253.88    107.02 o
   3  14  27       28.92      -21.64    101.84 o
   4  14  27       78.00      -33.11     98.16 o
   5  14  27      200.15      180.30    106.85 o
   1  15  27     1251.75     1171.90    105.51 o
   2  15  27       90.23       -7.03    106.19 o
   3  15  27      855.96     1191.92    143.42 o
   4  15  27      157.99      277.62    112.50 o
   0  16  27      161.46      196.05    139.72 o
   1  16  27       21.34      -16.99    110.05 o
   2  16  27      101.72       75.48    113.09 o
   3  16  27      151.76      158.44    134.01 o
   1  17  27      334.27      306.50    121.04 o
   2  17  27       77.05      100.10    119.92 o
   0   0  28    10531.04    10084.85    396.52 o
   1   0  28     9103.53     8527.24    154.56 o
   2   0  28     1865.75     1857.26     91.11 o
   3   0  28      730.98      755.59     71.32 o
   4   0  28      170.58      324.30     67.34 o
   5   0  28     1839.18     1607.04    114.90 o
   6   0  28      400.48      393.71    100.62 o
   7   0  28       57.17       51.90     99.89 o
   8   0  28      221.58      173.36    132.52 o
   1   1  28       18.60       61.18     59.79 o
   2   1  28     1175.79     1290.97     55.02 o
   3   1  28      257.06      311.63     48.32 o
   4   1  28      256.48      214.23     52.39 o
   5   1  28       36.39      113.57     63.05 o
   6   1  28      352.10      389.54     70.75 o
   7   1  28      669.37      576.05     76.67 o
   8   1  28      396.94      352.71     79.10 o
   0   2  28     6340.93     6470.56    375.59 o
   1   2  28      146.53      400.66     53.35 o
   2   2  28      110.04       86.32     52.74 o
   3   2  28     1454.80     1491.19     67.29 o
   4   2  28      337.73      484.56     54.88 o
   5   2  28      596.17      571.89     66.93 o
   6   2  28       56.20      172.31     68.14 o
   7   2  28       48.11       64.90     70.83 o
   8   2  28       37.07       42.93     74.93 o
   1   3  28        2.99      -59.77     57.04 o
   2   3  28     7043.50     6919.25    124.69 o
   3   3  28      527.61      484.94     59.29 o
   4   3  28      416.76      461.65     60.32 o
   5   3  28      275.56      189.87     74.58 o
   6   3  28      947.41      905.03     86.45 o
   7   3  28       42.05       47.13     70.84 o
   8   3  28     1606.61     1757.12    126.36 o
   0   4  28     1258.79     1258.26    145.80 o
   1   4  28      812.13      842.32     69.88 o
   2   4  28      143.41      172.31     54.76 o
   3   4  28     1487.07     1446.43     77.60 o
   4   4  28       74.58      103.47     65.45 o
   5   4  28      118.19       98.89     68.29 o
   6   4  28      205.71      229.94     78.00 o
   7   4  28      357.15      445.97     89.69 o
   8   4  28       28.06       89.84     86.40 o
   1   5  28        5.01       50.22     60.67 o
   2   5  28     2046.70     2152.55     78.89 o
   3   5  28       30.27       19.55     59.88 o
   4   5  28       13.98       13.25     62.47 o
   5   5  28       50.30      -50.27     71.48 o
   6   5  28      196.80      311.72    116.14 o
   7   5  28      202.84      184.57     82.14 o
   8   5  28      513.76      608.05     92.69 o
   0   6  28     5380.24     5092.22    175.43 o
   1   6  28     2931.81     2751.08     95.33 o
   2   6  28        5.24      -16.80     77.74 o
   3   6  28     2924.78     2903.01     97.02 o
   4   6  28     1020.24     1181.48     79.77 o
   5   6  28        8.64      -88.32     79.00 o
   6   6  28      290.82      249.57    114.98 o
   7   6  28      559.62      466.44     91.20 o
   8   6  28       37.70       64.40     87.33 o
   1   7  28     2321.45     2224.36     95.71 o
   2   7  28     2996.44     2724.82    105.33 o
   3   7  28      390.70      492.84     67.58 o
   4   7  28      279.32      342.94     77.58 o
   5   7  28     4475.67     4510.40    151.25 o
   6   7  28       44.86       41.28     90.95 o
   7   7  28      534.67      615.59     90.39 o
   0   8  28       11.56     -141.57     94.38 o
   1   8  28     1887.12     1949.35    100.40 o
   2   8  28      657.64      537.13     81.39 o
   3   8  28      271.46      220.28     67.92 o
   4   8  28      163.29      203.88     85.28 o
   5   8  28       34.06        8.31     90.43 o
   6   8  28      185.45      205.04     93.21 o
   7   8  28       65.39     -143.75     95.84 o
   1   9  28       14.44       44.01     74.00 o
   2   9  28     4110.65     4187.01    130.12 o
   3   9  28     1497.68     1573.71    102.75 o
   4   9  28      834.19      790.67     99.00 o
   5   9  28      104.66      140.20     94.45 o
   6   9  28       92.78       21.87    100.45 o
   7   9  28      230.67      181.58    105.26 o
   0  10  28     3527.08     3086.44    244.62 o
   1  10  28      319.05      348.23     82.20 o
   2  10  28     1183.75     1174.64     93.95 o
   3  10  28     1756.11     1504.21     96.89 o
   4  10  28       77.79      -33.07     86.56 o
   5  10  28        5.37       26.62     91.20 o
   6  10  28       39.52     -146.25     97.50 o
   7  10  28      456.35      467.68    106.36 o
   1  11  28      589.81      572.26     78.45 o
   2  11  28      641.11      718.58     81.53 o
   3  11  28     1025.79     1002.74    113.98 o
   4  11  28      113.11       50.77     91.44 o
   5  11  28     1177.51     1154.77    110.81 o
   6  11  28        2.29       61.23     98.18 o
   0  12  28     3193.97     3176.58    158.71 o
   1  12  28     2545.90     2518.32    128.95 o
   2  12  28       80.49        7.73     78.85 o
   3  12  28      262.65      227.24     93.19 o
   4  12  28      590.19      779.57    108.09 o
   5  12  28       57.13      -25.52     95.45 o
   6  12  28        3.63      -98.18     98.93 o
   1  13  28       52.38      169.47     81.14 o
   2  13  28      578.03      590.08    112.13 o
   3  13  28     1697.70     1628.17    126.28 o
   4  13  28      337.20      184.52    102.87 o
   5  13  28     1990.90     1952.74    131.91 o
   0  14  28        2.53      172.52    186.10 o
   1  14  28      120.48       79.57     87.43 o
   2  14  28      960.60      943.25    114.86 o
   3  14  28       95.69      -32.26    103.65 o
   4  14  28      421.41      569.15    112.14 o
   1  15  28        3.68      -20.42     90.91 o
   2  15  28     1231.79     1286.07    132.17 o
   3  15  28      282.51      279.78    138.77 o
   0  16  28     2384.91     2605.25    161.53 o
   1  16  28        4.26     -163.40    127.54 o
   2  16  28      897.22      812.59    127.99 o
   1   1  29     1049.73     1135.11     72.49 o
   2   1  29      223.10      319.25     52.92 o
   3   1  29       41.79       98.06     53.91 o
   4   1  29     2636.86     2656.30     79.38 o
   5   1  29      237.74      299.70     65.79 o
   6   1  29      505.30      535.26     81.93 o
   7   1  29      112.17       37.07     70.44 o
   8   1  29        0.22      -36.50     75.55 o
   0   2  29     2258.64     2468.16    224.01 o
   1   2  29      124.52      227.53     62.92 o
   2   2  29     7826.53     7554.45    152.61 o
   3   2  29     2060.67     2071.90     74.26 o
   4   2  29     2291.79     2257.10     83.68 o
   5   2  29     2308.53     2175.44    103.70 o
   6   2  29      231.43      268.56     83.34 o
   7   2  29      320.80      351.16     77.89 o
   8   2  29      671.04      648.26     81.85 o
   1   3  29        1.38      -62.60     59.43 o
   2   3  29       17.88       29.57     55.08 o
   3   3  29      101.11      100.00     70.65 o
   4   3  29      423.99      392.37     63.11 o
   5   3  29      230.36      201.84     75.77 o
   6   3  29      595.30      452.05     86.33 o
   7   3  29     1226.86     1110.39     97.54 o
   8   3  29      104.22      144.93    102.13 o
   0   4  29      552.48      485.77     99.13 o
   1   4  29      713.51      605.42     68.08 o
   2   4  29     2328.87     2432.85     82.74 o
   3   4  29     8179.64     8106.03    149.70 o
   4   4  29     1173.17     1001.36     76.55 o
   5   4  29      197.29      126.63     76.53 o
   6   4  29      907.68      846.89     90.51 o
   7   4  29      728.82      752.51    156.13 o
   8   4  29       17.43       52.71     87.07 o
   1   5  29     1292.58     1297.01     82.17 o
   2   5  29       45.10       34.00     56.58 o
   3   5  29      611.93      518.30     69.00 o
   4   5  29     4292.77     3868.38    111.34 o
   5   5  29     2161.75     2175.04    122.40 o
   6   5  29     1266.93     1468.62    100.82 o
   7   5  29      330.68      424.06    114.27 o
   0   6  29      271.15      200.60     94.22 o
   1   6  29      148.68       91.45     67.56 o
   2   6  29       11.27       45.96     72.20 o
   3   6  29       91.44      154.78     64.25 o
   4   6  29      411.36      400.96    106.36 o
   5   6  29       14.26      102.75     85.41 o
   6   6  29       11.84        6.65     90.27 o
   7   6  29       21.94      163.24     85.58 o
   1   7  29     1186.30     1211.22    107.59 o
   2   7  29      137.45      117.52     73.75 o
   3   7  29       33.88       81.67     86.41 o
   4   7  29     1675.64     1779.64     88.75 o
   5   7  29      159.23      168.81     92.62 o
   6   7  29      113.24       30.69     94.02 o
   7   7  29        9.36      -36.45     85.63 o
   0   8  29      131.66      -65.96     95.53 o
   1   8  29      217.12      182.12     77.03 o
   2   8  29     1172.42     1267.27     92.11 o
   3   8  29     2128.41     2095.16    105.66 o
   4   8  29     1201.83     1198.84    103.17 o
   5   8  29      402.12      252.88     95.63 o
   6   8  29      753.89      841.69    104.93 o
   7   8  29      463.27      594.61    111.26 o
   1   9  29        2.41     -115.45     76.96 o
   2   9  29      465.76      414.51     84.40 o
   3   9  29      214.52      157.81     70.44 o
   4   9  29      853.40      923.57    127.50 o
   5   9  29     1199.88     1289.03    115.91 o
   6   9  29     1006.92     1183.27    112.50 o
   0  10  29       79.34      303.66    133.72 o
   1  10  29      733.05      636.82     90.27 o
   2  10  29      780.45      627.18     87.74 o
   3  10  29      347.91      343.92     85.33 o
   4  10  29      422.88      398.65     99.43 o
   5  10  29       66.41      -61.49    102.76 o
   6  10  29      157.49      174.50    107.38 o
   1  11  29       29.34       76.71     91.18 o
   2  11  29       95.80       58.63     85.73 o
   3  11  29        1.07      -37.88     96.85 o
   4  11  29     2111.28     2028.41    128.12 o
   5  11  29       58.50      -50.26    105.36 o
   6  11  29     2022.60     2264.93    136.65 o
   0  12  29       14.45      -98.24    107.15 o
   1  12  29       13.44      -51.37     76.02 o
   2  12  29      115.95       79.46     87.48 o
   3  12  29      367.25      245.59    106.81 o
   4  12  29      283.15      139.57     98.95 o
   5  12  29      230.49      129.32    131.39 o
   1  13  29      103.56      129.47     89.79 o
   2  13  29      201.89      235.34    110.16 o
   3  13  29      253.89      218.47    110.90 o
   4  13  29       95.95       41.91    119.40 o
   0  14  29      103.20       65.97    116.70 o
   1  14  29       11.02     -153.19    102.13 o
   2  14  29      966.13      822.67    121.87 o
   3  14  29       63.34        8.12    125.61 o
   4  14  29      639.95      767.49    122.99 o
   1  15  29      620.45      801.33    142.03 o
   2  15  29       67.14       55.82    112.22 o
   3  15  29      505.81      563.60    148.04 o
   0  16  29      138.68      271.74    134.29 o
   1  16  29        8.66     -104.67    117.65 o
   0   0  30     8772.06     9074.53    339.36 o
   1   0  30     1454.62     1538.38    103.89 o
   2   0  30     2681.33     2838.40    122.55 o
   3   0  30     4583.54     4257.47    149.74 o
   4   0  30     1218.65     1324.06    106.64 o
   5   0  30     1053.71      907.90    126.30 o
   6   0  30      245.11      278.24    103.37 o
   7   0  30      406.38      477.41    136.35 o
   1   1  30      737.73      761.17     68.12 o
   2   1  30      666.02      710.94     59.94 o
   3   1  30        1.60       -9.83     53.10 o
   4   1  30        2.09       17.69     60.60 o
   5   1  30      839.08      823.38     86.29 o
   6   1  30       52.15       83.31     79.66 o
   7   1  30      525.98      621.13     91.51 o
   0   2  30      743.12      793.85    108.28 o
   1   2  30      105.47      149.60     55.81 o
   2   2  30     1163.43     1381.26     72.37 o
   3   2  30      205.00      279.43     57.00 o
   4   2  30     1254.62     1255.13     75.16 o
   5   2  30      299.75      264.82     89.22 o
   6   2  30       78.28       75.85     80.72 o
   7   2  30      203.43      277.70     98.83 o
   1   3  30     4315.01     4128.31    101.90 o
   2   3  30       24.70      -41.60     54.11 o
   3   3  30       18.84      -56.66     59.82 o
   4   3  30      249.06      321.16     63.71 o
   5   3  30     1278.96     1400.51    138.42 o
   6   3  30      156.11      265.58     82.47 o
   7   3  30        9.13       75.46     86.52 o
   0   4  30     4717.46     4320.67    165.91 o
   1   4  30      269.02      301.01     67.95 o
   2   4  30      126.76      160.03     60.32 o
   3   4  30      776.08      791.62     73.04 o
   4   4  30       10.49        6.95     64.68 o
   5   4  30       10.88      -40.76     68.48 o
   6   4  30        0.57      -16.41     79.18 o
   7   4  30       42.21       70.31     87.32 o
   1   5  30      713.48      705.41     95.53 o
   2   5  30     1803.45     1769.47     78.14 o
   3   5  30       74.92       52.03     63.78 o
   4   5  30       10.06       37.68     82.89 o
   5   5  30      420.35      465.88    147.00 o
   6   5  30      109.43      112.92     85.71 o
   7   5  30      150.28      275.87    149.20 o
   0   6  30     1882.04     2230.08    132.65 o
   1   6  30     1079.44     1178.49     81.69 o
   2   6  30     2606.53     2870.26     98.98 o
   3   6  30      945.04      945.98     78.92 o
   4   6  30     1958.17     2076.77     93.61 o
   5   6  30       52.35      -49.81     91.33 o
   6   6  30      364.25      391.13     87.95 o
   7   6  30      222.92      245.00     95.28 o
   1   7  30       52.27      -61.98     68.49 o
   2   7  30      832.00      631.91     88.00 o
   3   7  30      204.03      318.28     73.74 o
   4   7  30     2048.07     2212.52    105.37 o
   5   7  30       58.70       75.32    106.96 o
   6   7  30      658.94      710.35    112.24 o
   7   7  30        0.48       37.85    105.88 o
   0   8  30       68.45      -44.62    106.13 o
   1   8  30      311.59      249.77     81.02 o
   2   8  30      597.06      560.22     83.61 o
   3   8  30     1679.58     1893.08    107.20 o
   4   8  30      376.97      484.24     96.77 o
   5   8  30      101.84       51.13     92.20 o
   6   8  30      172.58      291.82     98.88 o
   1   9  30      728.19      742.20     90.96 o
   2   9  30      228.48      172.75     92.70 o
   3   9  30        4.56      -39.05     70.62 o
   4   9  30      339.84      480.39    100.57 o
   5   9  30     1486.30     1577.00    118.52 o
   6   9  30      184.81      344.43    106.42 o
   0  10  30     2693.96     2187.00    172.91 o
   1  10  30       14.59      -56.17     83.08 o
   2  10  30       28.17       12.58     82.63 o
   3  10  30        7.56      -84.94     80.48 o
   4  10  30       73.53      104.82     93.27 o
   5  10  30       22.65      -93.33     99.10 o
   6  10  30       10.28      -82.72    106.58 o
   1  11  30      794.81      670.88    104.83 o
   2  11  30      330.16      406.49     88.46 o
   3  11  30        0.11     -143.27     95.51 o
   4  11  30      625.31      700.84    124.26 o
   5  11  30      561.37      538.81    148.52 o
   0  12  30     2901.84     2625.54    273.58 o
   1  12  30      873.15     1095.18    168.38 o
   2  12  30      193.05      172.88    122.84 o
   3  12  30     1154.64     1449.06    202.70 o
   4  12  30        4.18      -80.86    133.03 o
   5  12  30        7.31     -141.12    111.12 o
   1  13  30      145.70      197.06     92.49 o
   2  13  30     2580.30     2570.43    147.45 o
   3  13  30       39.86      186.86    162.77 o
   4  13  30      255.48       91.99    125.12 o
   0  14  30      811.34     1164.85    153.83 o
   1  14  30      221.65      230.00     94.07 o
   2  14  30      331.35      267.54    119.60 o
   3  14  30       19.25      -73.37    131.37 o
   1  15  30      508.38      498.92    118.72 o
   1   1  31     1376.74     1475.37     80.30 o
   2   1  31     3038.99     3182.57     97.70 o
   3   1  31       30.57      165.87     64.00 o
   4   1  31        4.25      -53.05     55.48 o
   5   1  31      176.97      223.99     77.54 o
   6   1  31       65.32       95.04     84.83 o
   7   1  31      114.78      299.40     87.77 o
   0   2  31    14801.67    15425.82    515.92 o
   1   2  31     4011.72     4071.59    122.63 o
   2   2  31      275.41      359.92     57.19 o
   3   2  31      430.85      368.87     63.59 o
   4   2  31       12.01       40.95     60.92 o
   5   2  31       20.04       81.06     80.97 o
   6   2  31      391.01      413.67     87.48 o
   7   2  31       42.09       26.62    106.34 o
   1   3  31      286.73      382.81     61.13 o
   2   3  31      266.60      337.50     61.13 o
   3   3  31       24.81       94.60     76.91 o
   4   3  31      252.99      246.06     67.43 o
   5   3  31        8.10      101.96     80.36 o
   6   3  31      190.24      277.84     86.56 o
   7   3  31       91.11      133.19     89.10 o
   0   4  31     6739.21     7238.91    251.18 o
   1   4  31     4785.88     4613.72    122.75 o
   2   4  31     3891.39     3925.25    101.83 o
   3   4  31        7.69       44.38     65.41 o
   4   4  31      658.86      688.29     79.44 o
   5   4  31      176.31      128.10     81.77 o
   6   4  31       96.81       46.18     83.83 o
   7   4  31      210.16      172.26    100.82 o
   1   5  31      716.91      872.21     80.62 o
   2   5  31      967.44     1048.46     77.75 o
   3   5  31     1366.01     1337.07     88.36 o
   4   5  31     1001.61     1138.46     84.34 o
   5   5  31       72.39       95.41     89.30 o
   6   5  31      210.37      273.46     88.03 o
   7   5  31        5.07      -62.98     88.58 o
   0   6  31      293.79      232.31    103.60 o
   1   6  31       64.20       16.69     67.74 o
   2   6  31      115.82      140.05     65.87 o
   3   6  31      105.89      204.63     71.28 o
   4   6  31      110.55      129.96     77.45 o
   5   6  31        5.04       65.16     96.12 o
   6   6  31      355.00      312.21     92.73 o
   1   7  31      574.76      590.55     80.44 o
   2   7  31      754.21      875.23     90.52 o
   3   7  31       52.79       52.54     72.29 o
   4   7  31        2.76       35.95     95.15 o
   5   7  31      377.34      467.87    100.37 o
   6   7  31      371.12      425.21    109.07 o
   0   8  31     3912.54     4000.57    171.86 o
   1   8  31     1838.04     1805.88    103.56 o
   2   8  31     1986.49     1868.29    107.40 o
   3   8  31       97.43       20.27     70.93 o
   4   8  31        8.05      -12.00     91.21 o
   5   8  31       24.46       80.81     98.54 o
   6   8  31      232.37      221.35    103.13 o
   1   9  31        5.10      -19.48     82.32 o
   2   9  31      282.78      224.80     85.55 o
   3   9  31     1185.37     1183.84     87.31 o
   4   9  31     2948.17     3052.43    137.24 o
   5   9  31       63.45        4.93     98.82 o
   0  10  31     6464.26     7129.00    795.03 o
   1  10  31      637.96      785.76    121.92 o
   2  10  31        0.07       36.48     86.11 o
   3  10  31        3.41     -120.34     80.23 o
   4  10  31      245.67      398.24    105.22 o
   5  10  31      270.49      260.19    105.33 o
   1  11  31      879.60      671.06    104.59 o
   2  11  31     2395.08     2572.65    126.59 o
   3  11  31      420.27      206.99     89.39 o
   4  11  31      217.19      188.49    100.96 o
   5  11  31       29.73     -126.73    101.42 o
   0  12  31       91.26     -114.16    134.49 o
   1  12  31       15.28      -40.40    104.62 o
   2  12  31      143.82      -51.37    120.44 o
   3  12  31      391.84      139.01    117.79 o
   4  12  31       87.53      -81.32    128.72 o
   1  13  31       50.97       67.18    104.31 o
   2  13  31      636.58      737.59    185.00 o
   3  13  31        6.51       42.13    228.69 o
   0  14  31     3400.97     3929.62    191.29 o
   1  14  31      378.88      616.01    104.20 o
   2  14  31       58.62      -31.46    110.64 o
   0   0  32      113.59      297.81    300.30 o
   1   0  32     7765.96     7744.67    192.90 o
   2   0  32     1113.72     1172.52    104.65 o
   3   0  32      193.33      259.61     89.57 o
   4   0  32     1756.38     1588.36    136.93 o
   5   0  32        2.49      304.74    137.32 o
   6   0  32       11.68       41.40    141.72 o
   7   0  32      190.78      397.65    158.81 o
   1   1  32     1115.82     1082.96     71.24 o
   2   1  32        8.13      132.80     63.06 o
   3   1  32      307.50      323.89     64.76 o
   4   1  32      396.74      498.81     74.25 o
   5   1  32       21.08      113.24     97.29 o
   6   1  32      656.45      945.16    113.92 o
   7   1  32       50.01       27.80    103.83 o
   0   2  32     1012.91     1445.49    132.28 o
   1   2  32     1657.32     1787.07     91.12 o
   2   2  32      592.05      578.90     71.75 o
   3   2  32      558.35      501.44     71.83 o
   4   2  32      459.14      500.41     79.49 o
   5   2  32      238.51      276.13     83.47 o
   6   2  32      180.68      116.79     94.63 o
   7   2  32       74.87      -88.11     90.90 o
   1   3  32      156.17       68.27     71.25 o
   2   3  32      881.83      885.67     98.45 o
   3   3  32      721.06      854.43     83.51 o
   4   3  32     2177.21     2250.98     90.22 o
   5   3  32       48.19       73.19     82.68 o
   6   3  32     1861.22     1776.25    108.32 o
   0   4  32        7.46      217.18     99.37 o
   1   4  32     1501.83     1601.54     78.20 o
   2   4  32      654.01      711.21     70.31 o
   3   4  32       83.62      120.36     69.15 o
   4   4  32      800.17      846.62     76.19 o
   5   4  32       19.31      110.11     83.44 o
   6   4  32       71.25      -64.67     86.23 o
   1   5  32      488.50      666.42     76.68 o
   2   5  32      275.54      282.67     66.42 o
   3   5  32       13.37      130.94     68.94 o
   4   5  32      832.99      888.42     90.91 o
   5   5  32      203.63      161.34     85.39 o
   6   5  32        0.87       23.79     93.65 o
   0   6  32     1988.35     1852.09    137.17 o
   1   6  32     3750.36     3532.97    115.63 o
   2   6  32     2955.62     2885.05    104.10 o
   3   6  32     3426.23     3244.00    109.82 o
   4   6  32     1302.97     1338.91     96.31 o
   5   6  32        0.84      -90.20    141.50 o
   6   6  32      531.57      579.30     98.56 o
   1   7  32      351.56      321.69     77.20 o
   2   7  32      908.66      837.01     89.87 o
   3   7  32     2008.30     1982.66     97.09 o
   4   7  32      702.39      757.38    122.69 o
   5   7  32     2693.64     2812.03    137.86 o
   6   7  32     1038.20      992.29    105.41 o
   0   8  32        7.61      117.60    108.92 o
   1   8  32     1492.82     1610.81    108.13 o
   2   8  32       18.27      -35.23     80.38 o
   3   8  32        1.54      -69.58     73.04 o
   4   8  32        1.80     -142.73     95.15 o
   5   8  32       61.65       88.19    101.38 o
   1   9  32       94.19       72.61     89.10 o
   2   9  32      310.73      214.29    115.27 o
   3   9  32      493.99      284.01    110.77 o
   4   9  32     1089.55     1135.83    114.96 o
   5   9  32       97.60      130.48    106.06 o
   0  10  32       13.16       85.97    138.15 o
   1  10  32      149.48       73.02     95.93 o
   2  10  32      815.87      763.00     96.34 o
   3  10  32      816.36      795.09    100.31 o
   4  10  32      221.38      211.20     97.21 o
   1  11  32      598.04      815.98    110.45 o
   2  11  32       47.37      -21.41     93.14 o
   3  11  32      174.20      159.72     93.01 o
   4  11  32        1.33     -108.34    100.87 o
   0  12  32       10.51      121.70    143.50 o
   1  12  32      918.61     1125.16    123.28 o
   2  12  32      130.43       86.29    131.53 o
   3  12  32        2.87       67.24     97.83 o
   1  13  32      129.62       59.36    110.27 o
   2  13  32       16.39     -130.50    125.68 o
   1   1  33       42.99      247.60     65.88 o
   2   1  33     1842.62     1913.71     82.79 o
   3   1  33      202.55      208.00     66.16 o
   4   1  33      116.75      115.48     70.41 o
   5   1  33     1574.07     1755.99    127.73 o
   6   1  33      299.07      543.76    111.96 o
   0   2  33      431.93      606.45    109.80 o
   1   2  33     4352.29     4307.26    130.46 o
   2   2  33        5.35      143.37     69.18 o
   3   2  33     1012.41     1178.90     83.49 o
   4   2  33      297.41      357.98     82.20 o
   5   2  33      741.50      804.42    111.85 o
   6   2  33      166.73      201.82    186.43 o
   1   3  33     1274.74     1352.17     87.87 o
   2   3  33       64.77       29.48     71.52 o
   3   3  33      294.68      522.29     85.05 o
   4   3  33        0.02       14.73     81.65 o
   5   3  33      117.22      228.13    103.51 o
   6   3  33      144.87      219.42     92.63 o
   0   4  33       17.19      -60.14     97.60 o
   1   4  33      720.22      698.05     84.40 o
   2   4  33      500.29      454.23     79.47 o
   3   4  33     4732.24     5096.61    132.07 o
   4   4  33      271.56      296.26     75.04 o
   5   4  33       13.81      -22.09     85.38 o
   6   4  33      453.63      330.90     94.09 o
   1   5  33       48.10       26.69     72.39 o
   2   5  33     1489.97     1487.39    126.91 o
   3   5  33     1090.25     1050.99     83.47 o
   4   5  33       61.32       18.48     80.50 o
   5   5  33     2521.62     2670.54    169.88 o
   6   5  33      394.62      559.58     96.49 o
   0   6  33      243.96      221.13    109.43 o
   1   6  33      471.38      553.61     80.78 o
   2   6  33      624.02      693.61     77.91 o
   3   6  33        7.36      100.97     74.57 o
   4   6  33        1.16     -136.05     90.70 o
   5   6  33       41.04       47.36     99.28 o
   1   7  33      473.19      464.77     85.74 o
   2   7  33     1215.56     1343.79     89.78 o
   3   7  33       31.95       77.83     73.76 o
   4   7  33        4.37      -79.00     97.02 o
   5   7  33      707.64      804.59    113.92 o
   0   8  33     1391.67     1350.04    134.01 o
   1   8  33     1389.47     1231.45    136.32 o
   2   8  33        8.57       -2.50     73.37 o
   3   8  33     3414.50     3472.45    118.80 o
   4   8  33      561.10      401.17    106.62 o
   5   8  33       21.68      108.40     99.79 o
   1   9  33       22.87       22.26     88.62 o
   2   9  33       27.23       39.61     90.98 o
   3   9  33     1527.65     1723.95    113.60 o
   4   9  33      169.21      100.68    101.44 o
   0  10  33       69.55      172.09    145.65 o
   1  10  33      395.25      371.08     99.87 o
   2  10  33      455.41      413.01     96.46 o
   3  10  33      289.30      312.67     95.39 o
   4  10  33      134.33      146.92    105.99 o
   1  11  33      289.03      370.17    107.34 o
   2  11  33      525.45      663.10    106.21 o
   3  11  33      673.01      686.44    106.37 o
   0  12  33      613.29      691.81    171.10 o
   1  12  33     1094.88     1124.69    123.05 o
   2  12  33      516.50      749.08    246.90 o
   0   0  34     4450.19     4252.29    209.25 o
   1   0  34     6168.48     6446.67    273.52 o
   2   0  34      362.11      397.98    108.10 o
   3   0  34      110.19       90.03     96.07 o
   4   0  34       57.13       77.12    166.70 o
   5   0  34       19.14      202.72    151.82 o
   6   0  34        1.14      -50.62    144.86 o
   1   1  34      823.13      935.83     73.13 o
   2   1  34      400.25      507.72     70.32 o
   3   1  34     1120.17     1155.74     79.26 o
   4   1  34      234.68      361.14     83.80 o
   5   1  34       64.75       92.99    148.65 o
   6   1  34       34.10      158.37    111.66 o
   0   2  34      152.80      424.83    115.37 o
   1   2  34      337.31      485.44     84.71 o
   2   2  34      196.05      292.76     72.94 o
   3   2  34       54.61       34.12     71.26 o
   4   2  34      103.04       98.23     87.27 o
   5   2  34      324.04      305.82    109.45 o
   1   3  34     2663.82     2792.93    107.02 o
   2   3  34       80.05      200.96     73.03 o
   3   3  34     2714.28     2774.57    103.82 o
   4   3  34       51.19      111.47     88.02 o
   5   3  34      432.32      647.85    119.48 o
   0   4  34     1344.92     1207.52    155.09 o
   1   4  34     2704.02     2776.83    112.62 o
   2   4  34       38.69      115.87     77.75 o
   3   4  34      183.32      307.43     81.20 o
   4   4  34        0.01      117.03     87.86 o
   5   4  34       54.72       13.75    108.60 o
   1   5  34      178.72      232.59     76.72 o
   2   5  34     1139.38     1296.27    146.07 o
   3   5  34      444.53      641.38     93.46 o
   4   5  34       71.44      -21.29     76.05 o
   5   5  34       64.36      113.47     95.06 o
   0   6  34      189.54      223.07    113.61 o
   1   6  34     1584.51     1612.95    125.72 o
   2   6  34      370.81      465.86     78.28 o
   3   6  34        9.63       38.29     75.23 o
   4   6  34      394.39      281.62    101.18 o
   5   6  34      143.27      283.90    110.00 o
   1   7  34      266.66      196.90     79.80 o
   2   7  34      119.31      113.85     76.27 o
   3   7  34      892.72      947.97     86.77 o
   4   7  34      270.52      433.45    105.04 o
   0   8  34      312.45      408.08    116.33 o
   1   8  34        9.89        5.48     87.50 o
   2   8  34      209.84      267.14     79.99 o
   3   8  34      761.66      982.79     90.51 o
   4   8  34       86.14      -37.78    101.34 o
   1   9  34     1535.05     1491.96    112.42 o
   2   9  34       57.89      -53.29     77.90 o
   3   9  34      882.21     1136.61    107.01 o
   0  10  34      380.79      539.85    157.52 o
   1  10  34     2351.86     2192.89    126.19 o
   2  10  34        0.09      -17.56     92.37 o
   3  10  34      207.74      290.98     96.03 o
   1  11  34      260.37      361.20    113.89 o
   2  11  34       48.15      -23.42    113.77 o
   1   1  35       87.62      178.84     66.69 o
   2   1  35     2199.15     2305.65     92.74 o
   3   1  35      446.36      609.64     77.13 o
   4   1  35      113.48       34.94     90.42 o
   5   1  35     2429.59     2361.15    145.44 o
   0   2  35     7651.27     7936.27    202.22 o
   1   2  35      104.93      166.91     67.56 o
   2   2  35     1205.28     1258.51     81.35 o
   3   2  35      850.07      805.21     78.55 o
   4   2  35      156.47       91.31     90.88 o
   5   2  35       70.80      118.57    109.17 o
   1   3  35        1.93      153.52     76.52 o
   2   3  35      618.68      567.12     79.02 o
   3   3  35        0.30       59.20     79.18 o
   4   3  35        1.62       97.68     88.66 o
   5   3  35       22.84      258.29    109.14 o
   0   4  35     1556.50     1860.48    140.00 o
   1   4  35      617.70      632.55    106.42 o
   2   4  35     1183.28     1002.27    105.18 o
   3   4  35      397.36      459.15     86.76 o
   4   4  35        7.15       26.87     89.57 o
   5   4  35      408.48      681.36    121.88 o
   1   5  35       15.79      -34.53     77.55 o
   2   5  35      686.90      830.14     90.43 o
   3   5  35      374.82      400.29     94.70 o
   4   5  35     1550.21     1698.22    113.05 o
   0   6  35       40.83      190.94    117.66 o
   1   6  35      785.09      955.66     93.53 o
   2   6  35      321.56      266.05    100.68 o
   3   6  35      463.71      507.21     98.25 o
   4   6  35       90.24      -13.57    158.07 o
   1   7  35       91.38      160.46     85.84 o
   2   7  35      658.84      843.62     85.65 o
   3   7  35      890.91      884.51     90.80 o
   4   7  35      191.50      312.84    107.23 o
   0   8  35      939.95      957.89    142.63 o
   1   8  35       37.30     -133.19     91.01 o
   2   8  35     2073.82     2301.21    106.69 o
   3   8  35     1538.87     1537.86    113.89 o
   1   9  35       25.24      -27.55    103.01 o
   2   9  35        3.68      -73.39     80.59 o
   0  10  35     1842.67     2230.29    213.79 o
   1  10  35       94.51       62.61    113.91 o
   0   0  36       14.18      -12.47    127.36 o
   1   0  36      310.77      340.62    105.62 o
   2   0  36      777.08      789.40    109.35 o
   3   0  36      198.74      194.85    122.24 o
   4   0  36      680.15      929.77    168.71 o
   1   1  36       41.17        7.76     69.01 o
   2   1  36      275.90      553.89     74.95 o
   3   1  36       30.75       98.84     70.05 o
   4   1  36       37.65       86.66     97.81 o
   0   2  36      357.51      545.41    107.02 o
   1   2  36       29.27      142.89     71.22 o
   2   2  36      275.04      441.52     73.26 o
   3   2  36       23.49      -34.01     72.38 o
   4   2  36      223.55      360.18    100.03 o
   1   3  36      380.63      495.17     80.74 o
   2   3  36       65.22      121.81     77.07 o
   3   3  36       63.10       35.14     82.43 o
   4   3  36     3322.24     3281.63    142.50 o
   0   4  36      755.32     1003.51    133.82 o
   1   4  36        4.17      -64.27     76.64 o
   2   4  36      455.84      383.57     79.70 o
   3   4  36      168.96      228.72    109.99 o
   4   4  36      326.20      309.63     96.58 o
   1   5  36        1.57      -77.19     82.98 o
   2   5  36      295.91      485.95     88.47 o
   3   5  36      139.50      262.05     99.98 o
   0   6  36      979.82     1297.75    211.19 o
   1   6  36      128.06      182.87     84.07 o
   2   6  36     2051.25     2248.10    147.30 o
   3   6  36      150.18      282.29     96.61 o
   1   7  36      344.45      235.17     93.31 o
   2   7  36       14.39      -33.07     93.24 o
   0   8  36      794.85      990.84    136.71 o
   1   8  36      819.55      738.11    108.42 o
   2   8  36      388.50      514.05    105.63 o
   1   1  37        6.22      130.59     70.51 o
   2   1  37     2711.15     2857.87    110.15 o
   3   1  37        8.48      195.68     74.95 o
   0   2  37     1628.36     1715.46    129.41 o
   1   2  37      318.25      386.35     73.75 o
   2   2  37      104.62      254.52     75.40 o
   3   2  37      264.46      336.62     76.58 o
   1   3  37      267.21      429.60     75.17 o
   2   3  37       79.19       99.27     77.70 o
   3   3  37       20.90       34.13     86.07 o
   0   4  37      287.28      261.99    127.35 o
   1   4  37        8.34      101.62     82.68 o
   2   4  37       13.48       45.34     78.43 o
   3   4  37     1622.27     1651.35    106.88 o
   1   5  37      140.88      235.99     89.24 o
   2   5  37     1269.76     1355.18    112.02 o
   0   6  37      824.94      982.62    188.07 o
   1   6  37       44.93      135.15     89.34 o
   2   6  37      508.44      672.09    105.32 o
   1   7  37      301.57      385.04    104.49 o
   0   0  38      143.10      134.58    145.58 o
   1   0  38      983.18     1149.11    122.22 o
   2   0  38      213.57      252.15    109.22 o
   1   1  38      906.90     1052.18     84.96 o
   2   1  38       94.44      271.51     77.54 o
   0   2  38       28.68     -106.87     97.40 o
   1   2  38        5.34       -6.51     74.10 o
   2   2  38       62.65      140.28     75.04 o
   1   3  38     1301.48     1255.09     89.10 o
   0   4  38      161.46      530.52    134.36 o
   1   4  38      843.33     1047.03     90.62 o
 
